# Supplementary material for: An oomycete effector subverts host vesicle trafficking to channel starvation-induced autophagy to the pathogen interface
Source: eLife. 2021 Aug 23;10:e65285. doi: 10.7554/eLife.65285 (PMC8382295; doi:10.7554/eLife.65285)
Supplement: Figure 1—source data 1. — The ZIP archive contains full sized immune blots and data sheet values for autophagosome quantification. [file elife-65285-fig1-data1.zip]

Archive with 5 entries (4 files):
- Figure 1/
- Figure 1/Figure 1 WBs.tif
- __MACOSX/Figure 1/._Figure 1 WBs.tif
- Figure 1/Figure 1B.csv
- __MACOSX/Figure 1/._Figure 1B.csv
