# Supplementary material for: An oomycete effector subverts host vesicle trafficking to channel starvation-induced autophagy to the pathogen interface
Source: eLife. 2021 Aug 23;10:e65285. doi: 10.7554/eLife.65285 (PMC8382295; doi:10.7554/eLife.65285)
Supplement: Figure 1—source data 1. — The ZIP archive contains full sized immune blots and data sheet values for autophagosome quantification. [file elife-65285-fig1-data1.zip › Figure 1/Figure 1B.csv]

Construct	ATG8_puncta	Bio_Rep
RFP:AIMp	0	rep 1
RFP:AIMp	1	rep 1
RFP:AIMp	2	rep 1
RFP:AIMp	1	rep 1
RFP:AIMp	10	rep 1
RFP:AIMp	1	rep 2
RFP:AIMp	1	rep 2
RFP:AIMp	4	rep 2
RFP:AIMp	0	rep 2
RFP:AIMp	2	rep 2
RFP:AIMp	1	rep 2
RFP:AIMp	2	rep 2
RFP:AIMp	1	rep 2
RFP:AIMp	0	rep 2
RFP:AIMp	0	rep 2
RFP:AIMp	0	rep 3
RFP:AIMp	4	rep 3
RFP:AIMp	1	rep 3
RFP:AIMp	0	rep 3
RFP:AIMp	1	rep 3
RFP:AIMp	3	rep 3
RFP:AIMp	1	rep 3
RFP:AIMp	4	rep 3
RFP:GUS	8	rep 1
RFP:GUS	5	rep 1
RFP:GUS	10	rep 1
RFP:GUS	14	rep 1
RFP:GUS	15	rep 1
RFP:GUS	7	rep 2
RFP:GUS	9	rep 2
RFP:GUS	3	rep 2
RFP:GUS	6	rep 2
RFP:GUS	2	rep 2
RFP:GUS	11	rep 2
RFP:GUS	13	rep 2
RFP:GUS	7	rep 2
RFP:GUS	12	rep 2
RFP:GUS	6	rep 3
RFP:GUS	11	rep 3
RFP:GUS	23	rep 3
RFP:GUS	17	rep 3
RFP:GUS	20	rep 3
RFP:GUS	11	rep 3
RFP:GUS	2	rep 3
RFP:GUS	12	rep 3
RFP:PexRD54	32	rep 1
RFP:PexRD54	59	rep 1
RFP:PexRD54	53	rep 1
RFP:PexRD54	54	rep 1
RFP:PexRD54	39	rep 2
RFP:PexRD54	36	rep 2
RFP:PexRD54	47	rep 2
RFP:PexRD54	40	rep 2
RFP:PexRD54	15	rep 2
RFP:PexRD54	39	rep 2
RFP:PexRD54	22	rep 2
RFP:PexRD54	45	rep 2
RFP:PexRD54	40	rep 2
RFP:PexRD54	45	rep 3
RFP:PexRD54	53	rep 3
RFP:PexRD54	42	rep 3
RFP:PexRD54	14	rep 3
RFP:PexRD54	36	rep 3
RFP:PexRD54	43	rep 3
