# Supplementary material for: An oomycete effector subverts host vesicle trafficking to channel starvation-induced autophagy to the pathogen interface
Source: eLife. 2021 Aug 23;10:e65285. doi: 10.7554/eLife.65285 (PMC8382295; doi:10.7554/eLife.65285)
Supplement: Figure 2—source data 1. — The ZIP archive contains full sized immune blots and data sheet values for autophagosome quantification. [file elife-65285-fig2-data1.zip]

Archive with 5 entries (4 files):
- Figure 2-source data 1/
- Figure 2-source data 1/Figure 2F.xlsx
- Figure 2-source data 1/Figure 2 WB.tif
- __MACOSX/Figure 2-source data 1/._Figure 2 WB.tif
- Figure 2-source data 1/Figure 2D.xlsx
