# Supplementary material for: An oomycete effector subverts host vesicle trafficking to channel starvation-induced autophagy to the pathogen interface
Source: eLife. 2021 Aug 23;10:e65285. doi: 10.7554/eLife.65285 (PMC8382295; doi:10.7554/eLife.65285)
Supplement: Figure 3—source data 1. — The ZIP archive contains full sized immune blots, Rab8a wt and mutant sequences, and data sheet values for autophagosome quantification and colocalization assays. [file elife-65285-fig3-data1.zip]

Archive with 10 entries (9 files):
- Figure 3-source data 1/
- Figure 3-source data 1/Figure 3-figure supplement 3A sequences.txt
- __MACOSX/Figure 3-source data 1/._Figure 3-figure supplement 3A sequences.txt
- Figure 3-source data 1/Figure 3 WB.tif
- __MACOSX/Figure 3-source data 1/._Figure 3 WB.tif
- Figure 3-source data 1/Figure 3-figure supplement 3C.xlsx
- Figure 3-source data 1/Figure 3-figure supplement 4E.csv
- __MACOSX/Figure 3-source data 1/._Figure 3-figure supplement 4E.csv
- Figure 3-source data 1/Figure 3-figure supplement 3D.xlsx
- Figure 3-source data 1/Figure 3-figure upplement 3B.xlsx
