# Supplementary material for: An oomycete effector subverts host vesicle trafficking to channel starvation-induced autophagy to the pathogen interface
Source: eLife. 2021 Aug 23;10:e65285. doi: 10.7554/eLife.65285 (PMC8382295; doi:10.7554/eLife.65285)
Supplement: Figure 3—source data 1. — The ZIP archive contains full sized immune blots, Rab8a wt and mutant sequences, and data sheet values for autophagosome quantification and colocalization assays. [file elife-65285-fig3-data1.zip › Figure 3-source data 1/Figure 3-figure supplement 4E.csv]

Construct	%coloc_puncta	Bio_Rep
GFP:Rab8Q74L	0	rep 2
GFP:Rab8Q74L	7.142857143	rep 2
GFP:Rab8Q74L	42.85714286	rep 2
GFP:Rab8Q74L	30	rep 2
GFP:Rab8Q74L	28.57142857	rep 2
GFP:Rab8Q74L	7.142857143	rep 2
GFP:Rab8S29N	55.88235294	rep 2
GFP:Rab8S29N	61.70212766	rep 2
GFP:Rab8S29N	62.90322581	rep 2
GFP:Rab8S29N	45.23809524	rep 2
GFP:Rab8S29N	32.43243243	rep 2
GFP:Rab8S29N	54.71698113	rep 2
GFP:Rab8S29N	54.76190476	rep 2
GFP:Rab8a	52.94117647	rep 2
GFP:Rab8a	51.42857143	rep 2
GFP:Rab8a	32.25806452	rep 2
GFP:Rab8a	44.89795918	rep 2
GFP:Rab8a	47.5	rep 2
GFP:Rab8a	63.15789474	rep 2
GFP:EV	0	rep 2
GFP:EV	6.25	rep 2
GFP:EV	0	rep 2
GFP:EV	0	rep 2
GFP:EV	4.545454545	rep 2
GFP:EV	0	rep 2
GFP:Rab8Q74L	0	rep 3
GFP:Rab8Q74L	42.85714286	rep 3
GFP:Rab8Q74L	0	rep 3
GFP:Rab8Q74L	14.28571429	rep 3
GFP:Rab8Q74L	43.75	rep 3
GFP:Rab8Q74L	5.263157895	rep 3
GFP:Rab8S29N	76.31578947	rep 3
GFP:Rab8S29N	75.36231884	rep 3
GFP:Rab8S29N	57.89473684	rep 3
GFP:Rab8S29N	75.43859649	rep 3
GFP:Rab8S29N	61.9047619	rep 3
GFP:Rab8S29N	59.45945946	rep 3
GFP:Rab8a	83.33333333	rep 3
GFP:Rab8a	68.75	rep 3
GFP:Rab8a	52.94117647	rep 3
GFP:Rab8a	45.45454545	rep 3
GFP:Rab8a	66.66666667	rep 3
GFP:Rab8a	53.33333333	rep 3
GFP:EV	21.42857143	rep 3
GFP:EV	22.22222222	rep 3
GFP:EV	12.5	rep 3
GFP:EV	0	rep 3
GFP:EV	0	rep 3
GFP:EV	6.896551724	rep 3
GFP:EV	0	rep 1
GFP:EV	0	rep 1
GFP:EV	8.333333333	rep 1
GFP:EV	0	rep 1
GFP:EV	0	rep 1
GFP:EV	0	rep 1
GFP:EV	0	rep 1
GFP:EV	0	rep 1
GFP:Rab8a	85.71428571	rep 1
GFP:Rab8a	61.11111111	rep 1
GFP:Rab8a	85.71428571	rep 1
GFP:Rab8a	75	rep 1
GFP:Rab8a	66.66666667	rep 1
GFP:Rab8a	85.71428571	rep 1
GFP:Rab8a	80	rep 1
GFP:Rab8a	60.86956522	rep 1
GFP:Rab8a	35	rep 1
GFP:Rab8a	78.26086957	rep 1
GFP:Rab8a	57.14285714	rep 1
GFP:Rab8S29N	66.66666667	rep 1
GFP:Rab8S29N	63.63636364	rep 1
GFP:Rab8S29N	70.83333333	rep 1
GFP:Rab8S29N	67.85714286	rep 1
GFP:Rab8S29N	68	rep 1
GFP:Rab8S29N	95.45454545	rep 1
GFP:Rab8S29N	100	rep 1
GFP:Rab8S29N	84.21052632	rep 1
GFP:Rab8S29N	77.27272727	rep 1
GFP:Rab8S29N	88.46153846	rep 1
GFP:Rab8Q74L	40	rep 1
GFP:Rab8Q74L	62.5	rep 1
GFP:Rab8Q74L	35.71428571	rep 1
GFP:Rab8Q74L	15	rep 1
GFP:Rab8Q74L	6.666666667	rep 1
GFP:Rab8Q74L	30	rep 1
GFP:Rab8Q74L	70	rep 1
GFP:Rab8Q74L	22.22222222	rep 1
