# Supplementary material for: An oomycete effector subverts host vesicle trafficking to channel starvation-induced autophagy to the pathogen interface
Source: eLife. 2021 Aug 23;10:e65285. doi: 10.7554/eLife.65285 (PMC8382295; doi:10.7554/eLife.65285)
Supplement: Figure 4—source data 1. — The ZIP archive contains full sized immune blots, data sheet values for colocalization analyses, and Fiji Macro/plugin used for puncta colocalization. [file elife-65285-fig4-data1.zip]

Archive with 11 entries (10 files):
- Figure 4-source data 1/
- Figure 4-source data 1/Figure 4ΓÇôfigure supplement 1.csv
- __MACOSX/Figure 4-source data 1/._Figure 4ΓÇôfigure supplement 1.csv
- Figure 4-source data 1/.DS_Store
- __MACOSX/Figure 4-source data 1/._.DS_Store
- Figure 4-source data 1/Coloc_VF.ijm
- __MACOSX/Figure 4-source data 1/._Coloc_VF.ijm
- Figure 4-source data 1/Figure 4D.csv
- __MACOSX/Figure 4-source data 1/._Figure 4D.csv
- Figure 4-source data 1/Figure 4 WB.tif
- __MACOSX/Figure 4-source data 1/._Figure 4 WB.tif
