# Supplementary material for: An oomycete effector subverts host vesicle trafficking to channel starvation-induced autophagy to the pathogen interface
Source: eLife. 2021 Aug 23;10:e65285. doi: 10.7554/eLife.65285 (PMC8382295; doi:10.7554/eLife.65285)
Supplement: Figure 4—source data 1. — The ZIP archive contains full sized immune blots, data sheet values for colocalization analyses, and Fiji Macro/plugin used for puncta colocalization. [file elife-65285-fig4-data1.zip › Figure 4-source data 1/Figure 4ΓÇôfigure supplement 1.csv]

Construct	%coloc_puncta	Bio_Rep
HA:PexRD54	85.41666667	rep 1
HA:PexRD54	95.91836735	rep 1
HA:PexRD54	81.63265306	rep 1
HA:PexRD54	89.02439024	rep 1
HA:PexRD54	80.55555556	rep 1
HA:PexRD54	88.4057971	rep 1
HA:PexRD54	77.35849057	rep 1
HA:PexRD54	80	rep 2
HA:PexRD54	100	rep 2
HA:PexRD54	100	rep 2
HA:PexRD54	89.18918919	rep 2
HA:PexRD54	82.60869565	rep 2
HA:PexRD54	82.35294118	rep 2
HA:PexRD54	88	rep 2
HA:PexRD54	79.41176471	rep 2
HA:EV	93.33333333	rep 1
HA:EV	42.85714286	rep 1
HA:EV	74.35897436	rep 1
HA:EV	25	rep 1
HA:EV	59.25925926	rep 1
HA:EV	60	rep 1
HA:EV	61.11111111	rep 1
HA:EV	66.66666667	rep 1
HA:EV	100	rep 1
HA:EV	66.66666667	rep 1
HA:EV	58.33333333	rep 2
HA:EV	78.57142857	rep 2
HA:EV	71.42857143	rep 2
HA:EV	90	rep 2
HA:EV	66.66666667	rep 2
HA:EV	41.66666667	rep 2
HA:EV	46.66666667	rep 2
HA:EV	38.46153846	rep 2
HA:PexRD54	97.2972973	rep 3
HA:PexRD54	96.07843137	rep 3
HA:PexRD54	95	rep 3
HA:PexRD54	85.29411765	rep 3
HA:PexRD54	91.93548387	rep 3
HA:PexRD54	87.17948718	rep 3
HA:PexRD54	90.90909091	rep 3
HA:PexRD54	100	rep 3
HA:EV	81.81818182	rep 3
HA:EV	44.44444444	rep 3
HA:EV	27.27272727	rep 3
HA:EV	33.33333333	rep 3
HA:EV	42.85714286	rep 3
HA:EV	50	rep 3
HA:EV	57.14285714	rep 3
