# Supplementary material for: An oomycete effector subverts host vesicle trafficking to channel starvation-induced autophagy to the pathogen interface
Source: eLife. 2021 Aug 23;10:e65285. doi: 10.7554/eLife.65285 (PMC8382295; doi:10.7554/eLife.65285)
Supplement: Figure 4—source data 1. — The ZIP archive contains full sized immune blots, data sheet values for colocalization analyses, and Fiji Macro/plugin used for puncta colocalization. [file elife-65285-fig4-data1.zip › Figure 4-source data 1/Coloc_VF.ijm]

macro "Background subtraction [F5]" {
wait(100); 
open();
run("Subtract Background...", "rolling=6");
run("Despeckle");
run("Split Channels");
//run("Threshold...");
waitForUser(""); 
run("Convert to Mask");
saveAs("Tiff", "/Folder/Green.tif");
close();
setAutoThreshold("RenyiEntropy dark");
//run("Threshold...");
waitForUser(""); 
run("Convert to Mask");
saveAs("Tiff", "/Folder/Red.tif");
close();
  open();
open();

     run("Merge Channels...", "red=Red.tif green=Green.tif blue=*None* gray=*None* create");
run("Stack to RGB");
run("Split Channels");


run("Colocalization ", "channel_1=[Composite (RGB) (red)] channel_2=[Composite (RGB) (green)] ratio=30 threshold_channel_1=15 threshold_channel_2=15 display=255  colocalizated");
selectWindow("Colocalizated points (8-bit) ");
run("Make Binary");
run("Analyze Particles...", "size=3-1000 circularity=0.00-1.00 show=Outlines display summarize");

selectWindow("Composite (RGB) (green)");
run("Make Binary");
run("Analyze Particles...", "size=3-1000 pixel circularity=0.00-1.00  show=Outlines display summarize");

selectWindow("Composite (RGB) (red)");
run("Make Binary");
run("Analyze Particles...", "size=3-1000 pixel circularity=0.00-1.00  show=Outlines       display summarize"); 
    s = getString("Do you want to analyze and count nuclei? [y/n+comment]","n");
     if (fromCharCode(charCodeAt(s,0)) == "n") macro "Close All Windows" { 
      while (nImages>0) { 
          selectImage(nImages); 
          close(); 
      } 
