# Supplementary material for: An oomycete effector subverts host vesicle trafficking to channel starvation-induced autophagy to the pathogen interface
Source: eLife. 2021 Aug 23;10:e65285. doi: 10.7554/eLife.65285 (PMC8382295; doi:10.7554/eLife.65285)
Supplement: Figure 4—source data 1. — The ZIP archive contains full sized immune blots, data sheet values for colocalization analyses, and Fiji Macro/plugin used for puncta colocalization. [file elife-65285-fig4-data1.zip › Figure 4-source data 1/Figure 4D.csv]

Construct	coloc_puncta	Bio_Rep
BFP:EV	73.91304348	rep 1
BFP:EV	41.66666667	rep 1
BFP:EV	66.66666667	rep 1
BFP:EV	51.61290323	rep 1
BFP:EV	58.33333333	rep 1
BFP:EV	58.33333333	rep 1
BFP:AIMp	0	rep 1
BFP:AIMp	0	rep 1
BFP:AIMp	0	rep 1
BFP:AIMp	66.66666667	rep 1
BFP:AIMp	0	rep 1
BFP:AIMp	33.33333333	rep 1
BFP:PexRD54	95.23809524	rep 1
BFP:PexRD54	87.87878788	rep 1
BFP:PexRD54	73.52941176	rep 1
BFP:PexRD54	76.47058824	rep 1
BFP:PexRD54	88	rep 1
BFP:PexRD54	79.24528302	rep 1
BFP:EV	55	rep 2
BFP:EV	80	rep 2
BFP:EV	64.70588235	rep 2
BFP:EV	61.9047619	rep 2
BFP:EV	58.33333333	rep 2
BFP:EV	41.93548387	rep 2
BFP:AIMp	0	rep 2
BFP:AIMp	0	rep 2
BFP:AIMp	0	rep 2
BFP:AIMp	0	rep 2
BFP:AIMp	0	rep 2
BFP:AIMp	0	rep 2
BFP:PexRD54	88.88888889	rep 2
BFP:PexRD54	87.75510204	rep 2
BFP:PexRD54	80	rep 2
BFP:PexRD54	84.61538462	rep 2
BFP:PexRD54	80.95238095	rep 2
BFP:PexRD54	88.88888889	rep 2
BFP:EV	82.35294118	rep 3
BFP:EV	62.5	rep 3
BFP:EV	55.55555556	rep 3
BFP:EV	69.23076923	rep 3
BFP:EV	50	rep 3
BFP:EV	56	rep 3
BFP:AIMp	0	rep 3
BFP:AIMp	0	rep 3
BFP:AIMp	0	rep 3
BFP:AIMp	0	rep 3
BFP:AIMp	0	rep 3
BFP:PexRD54	76.47058824	rep 3
BFP:PexRD54	80	rep 3
BFP:PexRD54	88.88888889	rep 3
BFP:PexRD54	78.94736842	rep 3
BFP:PexRD54	100	rep 3
BFP:PexRD54	100	rep 3
