# Supplementary material for: An oomycete effector subverts host vesicle trafficking to channel starvation-induced autophagy to the pathogen interface
Source: eLife. 2021 Aug 23;10:e65285. doi: 10.7554/eLife.65285 (PMC8382295; doi:10.7554/eLife.65285)
Supplement: Figure 5—source data 1. — The ZIP archive contains NbRab8a_1–4 and StRab8a DNA sequences and data sheet values for autophagosome quantification. [file elife-65285-fig5-data1.zip]

Archive with 13 entries (12 files):
- Figure 5-source data 1/
- Figure 5-source data 1/Figure 5ΓÇôfigure supplement 9.csv
- __MACOSX/Figure 5-source data 1/._Figure 5ΓÇôfigure supplement 9.csv
- Figure 5-source data 1/Figure 5ΓÇôfigure supplement 8.csv
- __MACOSX/Figure 5-source data 1/._Figure 5ΓÇôfigure supplement 8.csv
- Figure 5-source data 1/NbRab8a_1-4 and StRab8a sequences. txt
- __MACOSX/Figure 5-source data 1/._NbRab8a_1-4 and StRab8a sequences. txt
- Figure 5-source data 1/Figure 5ΓÇôfigure supplement 2.csv
- Figure 5-source data 1/Figure 5D.csv
- Figure 5-source data 1/Figure 5B.csv
- Figure 5-source data 1/Figure 5ΓÇôfigure supplement 7.csv
- Figure 5-source data 1/Figure 5-figure supplement 5.csv
- Figure 5-source data 1/Figure 5-figure supplement 6.csv
