# Supplementary material for: An oomycete effector subverts host vesicle trafficking to channel starvation-induced autophagy to the pathogen interface
Source: eLife. 2021 Aug 23;10:e65285. doi: 10.7554/eLife.65285 (PMC8382295; doi:10.7554/eLife.65285)
Supplement: Figure 5—source data 1. — The ZIP archive contains NbRab8a_1–4 and StRab8a DNA sequences and data sheet values for autophagosome quantification. [file elife-65285-fig5-data1.zip › Figure 5-source data 1/Figure 5ΓÇôfigure supplement 9.csv]

Construct	PexRD54_puncta	Bio_Rep
GFP:Rab8aQ74L	38	rep 2
GFP:Rab8aQ74L	28	rep 2
GFP:Rab8aQ74L	14	rep 2
GFP:Rab8aQ74L	20	rep 2
GFP:Rab8aQ74L	7	rep 2
GFP:Rab8aQ74L	28	rep 2
GFP:Rab8aS29N	34	rep 2
GFP:Rab8aS29N	47	rep 2
GFP:Rab8aS29N	62	rep 2
GFP:Rab8aS29N	42	rep 2
GFP:Rab8aS29N	37	rep 2
GFP:Rab8aS29N	53	rep 2
GFP:Rab8aS29N	42	rep 2
GFP:Rab8a	17	rep 2
GFP:Rab8a	35	rep 2
GFP:Rab8a	31	rep 2
GFP:Rab8a	49	rep 2
GFP:Rab8a	40	rep 2
GFP:Rab8a	19	rep 2
GFP:EV	17	rep 2
GFP:EV	16	rep 2
GFP:EV	12	rep 2
GFP:EV	26	rep 2
GFP:EV	22	rep 2
GFP:EV	21	rep 2
GFP:Rab8aQ74L	18	rep 3
GFP:Rab8aQ74L	7	rep 3
GFP:Rab8aQ74L	9	rep 3
GFP:Rab8aQ74L	7	rep 3
GFP:Rab8aQ74L	16	rep 3
GFP:Rab8aQ74L	19	rep 3
GFP:Rab8aS29N	38	rep 3
GFP:Rab8aS29N	69	rep 3
GFP:Rab8aS29N	38	rep 3
GFP:Rab8aS29N	57	rep 3
GFP:Rab8aS29N	63	rep 3
GFP:Rab8aS29N	74	rep 3
GFP:Rab8a	12	rep 3
GFP:Rab8a	16	rep 3
GFP:Rab8a	17	rep 3
GFP:Rab8a	22	rep 3
GFP:Rab8a	18	rep 3
GFP:Rab8a	15	rep 3
GFP:EV	14	rep 3
GFP:EV	9	rep 3
GFP:EV	8	rep 3
GFP:EV	5	rep 3
GFP:EV	13	rep 3
GFP:EV	29	rep 3
GFP:EV	7	rep 1
GFP:EV	5	rep 1
GFP:EV	12	rep 1
GFP:EV	11	rep 1
GFP:EV	12	rep 1
GFP:EV	6	rep 1
GFP:EV	7	rep 1
GFP:EV	10	rep 1
GFP:Rab8a	14	rep 1
GFP:Rab8a	18	rep 1
GFP:Rab8a	7	rep 1
GFP:Rab8a	20	rep 1
GFP:Rab8a	9	rep 1
GFP:Rab8a	7	rep 1
GFP:Rab8a	10	rep 1
GFP:Rab8a	23	rep 1
GFP:Rab8a	20	rep 1
GFP:Rab8a	23	rep 1
GFP:Rab8a	21	rep 1
GFP:Rab8aS29N	15	rep 1
GFP:Rab8aS29N	11	rep 1
GFP:Rab8aS29N	24	rep 1
GFP:Rab8aS29N	28	rep 1
GFP:Rab8aS29N	25	rep 1
GFP:Rab8aS29N	22	rep 1
GFP:Rab8aS29N	24	rep 1
GFP:Rab8aS29N	19	rep 1
GFP:Rab8aS29N	22	rep 1
GFP:Rab8aS29N	26	rep 1
GFP:Rab8aQ74L	15	rep 1
GFP:Rab8aQ74L	8	rep 1
GFP:Rab8aQ74L	14	rep 1
GFP:Rab8aQ74L	20	rep 1
GFP:Rab8aQ74L	15	rep 1
GFP:Rab8aQ74L	10	rep 1
GFP:Rab8aQ74L	20	rep 1
GFP:Rab8aQ74L	18	rep 1
