# Supplementary material for: An oomycete effector subverts host vesicle trafficking to channel starvation-induced autophagy to the pathogen interface
Source: eLife. 2021 Aug 23;10:e65285. doi: 10.7554/eLife.65285 (PMC8382295; doi:10.7554/eLife.65285)
Supplement: Figure 5—source data 1. — The ZIP archive contains NbRab8a_1–4 and StRab8a DNA sequences and data sheet values for autophagosome quantification. [file elife-65285-fig5-data1.zip › Figure 5-source data 1/Figure 5ΓÇôfigure supplement 8.csv]

Construct	ATG8_puncta	Bio_Rep
HA:PexRD54_GFP:EV	12	rep 1
HA:PexRD54_GFP:EV	49	rep 1
HA:PexRD54_GFP:EV	45	rep 1
HA:PexRD54_GFP:EV	50	rep 1
HA:PexRD54_GFP:EV	36	rep 1
HA:PexRD54_GFP:EV	47	rep 1
HA:PexRD54_GFP:EV	36	rep 1
HA:PexRD54_DN:Rab8a	16	rep 1
HA:PexRD54_DN:Rab8a	14	rep 1
HA:PexRD54_DN:Rab8a	25	rep 1
HA:PexRD54_DN:Rab8a	22	rep 1
HA:PexRD54_DN:Rab8a	31	rep 1
HA:PexRD54_DN:Rab8a	32	rep 1
HA:PexRD54_DN:Rab8a	25	rep 1
HA:PexRD54_DN:Rab8a	21	rep 2
HA:PexRD54_DN:Rab8a	38	rep 2
HA:PexRD54_DN:Rab8a	39	rep 2
HA:PexRD54_DN:Rab8a	19	rep 2
HA:PexRD54_DN:Rab8a	21	rep 2
HA:PexRD54_DN:Rab8a	40	rep 2
HA:PexRD54_DN:Rab8a	29	rep 2
HA:PexRD54_DN:Rab8a	54	rep 2
HA:PexRD54_DN:Rab8a	29	rep 2
HA:PexRD54_DN:Rab8a	28	rep 2
HA:PexRD54_DN:Rab8a	42	rep 2
HA:PexRD54_DN:Rab8a	18	rep 2
HA:PexRD54_DN:Rab8a	21	rep 2
HA:PexRD54_DN:Rab8a	29	rep 2
HA:PexRD54_DN:Rab8a	46	rep 2
HA:PexRD54_GFP:EV	56	rep 2
HA:PexRD54_GFP:EV	47	rep 2
HA:PexRD54_GFP:EV	65	rep 2
HA:PexRD54_GFP:EV	68	rep 2
HA:PexRD54_GFP:EV	70	rep 2
HA:PexRD54_GFP:EV	42	rep 2
HA:PexRD54_GFP:EV	69	rep 2
HA:PexRD54_GFP:EV	80	rep 2
HA:PexRD54_GFP:EV	66	rep 2
HA:PexRD54_GFP:EV	105	rep 2
HA:PexRD54_GFP:EV	79	rep 2
HA:PexRD54_GFP:EV	56	rep 2
HA:PexRD54_GFP:EV	47	rep 2
HA:PexRD54_GFP:EV	81	rep 2
