# Supplementary material for: An oomycete effector subverts host vesicle trafficking to channel starvation-induced autophagy to the pathogen interface
Source: eLife. 2021 Aug 23;10:e65285. doi: 10.7554/eLife.65285 (PMC8382295; doi:10.7554/eLife.65285)
Supplement: Figure 5—source data 1. — The ZIP archive contains NbRab8a_1–4 and StRab8a DNA sequences and data sheet values for autophagosome quantification. [file elife-65285-fig5-data1.zip › Figure 5-source data 1/NbRab8a_1-4 and StRab8a sequences. txt]

>Niben101Scf07650g01021(NbRab8a_1)
ATGGCAGCTCCACCAGCTAGGGCTCGAGCAGATTATGATTATCTTATCAAGCTCCTCCTCATCGGCGATAGCGGTGTGGGAA
AGAGTTGTTTGCTTCTGAGGTTCTCAGATGGTTCCTTCACAACAAGTTTCATCACCACTATTGGAATTGACTTCAAGATAAGAACTATTGAACTTGATGG
CAAGCGGATTAAGTTACAAATTTGGGATACAGCTGGTCAGGAGCGTTTCCGCACTATCACGACAGCGTATTATCGAGGAGCCATGGGTATTCTGCTGGTG
TACGATGTCACGGACGAGTCATCTTTCAATAACATCAGGAACTGGATTCGTAACATAGAGCAGCATGCTTCTGACAATGTCAATAAGATTTTGGTTGGGA
ATAAGGCTGATATGGACGAAAGCAAAAGGGCTGTGCCAACTTCCAAGGGTCAAGCTCTTGCTGATGAATATGGCATTAAGTTCTTTGAAACAAGTGCAAA
GACAAACATGAATGTGGAAGAAGTTTTCTTTTCAATTGCTAGGGATATCAAACAAAGGCTTTCGGAATCTGATTCCAAGACTGAGCCTCAGGCAATCAGG
ATCAACCAAGCGGATCAGGCAGGAACTTCTGGTCAAGCTGCTGAGAAGTCATCTTGCTGTGGTTCGTGA


>Niben101Scf09596g00001(NbRab8a_2)
ATGGCCGTTCCACCCGCTAGAGCTCGAGCCGATTATGATTACCTAATCAAGCTCCTCTTGATCGGCGACAGCGGTGTGGGTAAGAGTTGCCTTCTTTTA
CGTTTCTCAGATGGCTCCTTCACGACCAGTTTTATTACAACTATTGGCATTGACTTCAAGATAAGGACCATAGAGCTTGATAGCAAACGAATCAAACTAC
AAATCTGGGATACTGCTGGTCAGGAGCGGTTCCGAACAATTACAACTGCTTACTACCGTGGAGCCATGGGTATATTGCTGGTGTATGACGTGACTGATGA
GTCATCTTTTAACAACATCAGGAACTGGATAAGAAACATTGAGCAGCATGCTTCCGACAATGTCAACAAAATTCTGGTCGGCAACAAGGCTGACATGGAC
GAAAGCAAAAGGGCTGTTCCTACATCAAAAGGTCAAGCACTAGCCGACGAATATGGCATTAAATTCTTTGAGACAAGTGCCAAGACAAATATGAATGTGG
AAGAGGTTTTCTTTTCCATAGCTCGGGATATAAAACAAAGACTTGCTGAATCTGATTCAAAGGCTGAGCCACAGACTATCAGGATAAATCAACCAGACCA
GGCAGCAGGAGCTGCTCAAAGCGCTCAAAAATCAGCTTGCTGTGGCTCTTGA

>Niben101Scf00684g00002(NbRab8a_3)
ATGGCTGCTCCACCTGCTAGAGCTCGTGCCGACTACGATTACCTCATCAAACTTCTCTTGA
TCGGCGACAGCGGTGTGGGTAAGAGTTGCCTCCTTTTACGTTTCTCAGATGGCTCCTTCACCACCAGTTTTATCACCACTATTGGTATTGATTTCAAGAT
AAGGACCATAGAACTTGATAGCAAACGAATCAAACTACAAATTTGGGATACTGCTGGCCAGGAGCGTTTCCGAACAATTACAACAGCTTACTACCGTGGA
GCCATGGGTATCTTGCTGGTATATGATGTGACTGATGAGTCATCTTTTAACAACATCAGGAATTGGATACGAAACATTGAACAACATGCTTCCGACAATG
TCAATAAAATACTCGTGGGAAACAAGGCAGATATGGATGAAAGCAAACGGGCTGTTCCTACATCCAAGGGTCAAGCACTAGCTGACGAATATGGCATTAA
ATTCTTTGAGACTAGTGCCAAGACAAATATGAATGTTGAGGAGGTTTTCTTTTCAATAGCTCGGGATATAAAGCAAAGACTTGCTGAATCTGACAATAGA
GCCGAGCCTCAGACCATCAGGATTAATCAACCCGACCAGGGAGCAGGAGGTGCTCAAACTGCCCAAAAATCAGCCTGCTGTGGTTCTTAA

>Niben101Scf03277g02014(NbRab8a_4)
ATGGCCGCTCCACCCGCTAGAGCTCGAGCCGATTACGATTAC
CTAATCAAGCTCCTCTTGATCGGCGACAGCGGTGTGGGTAAGAGTTGCCTTCTTTTACGTTTCTCAGATGGCTCCTTCACGACCAGTTTTATTACAACTA
TTGGCATTGACTTCAAGATAAGGACCATTGAGTTTGATAGCAAACGAATCAAACTACAAATCTGGGATACTGCTGGTCAGGAGCGGTTCCGAACAATTAC
AACTGCTTACTACCGTGGAGCCATGGGTATATTGCTGGTGTATGACGTAACTGATGAGTCATCTTTTAACAACATCAGGAACTGGATAAGAAACATTGAG
CAGCATGCTTCCGACAATGTCAACAAAATTCTGGTCGGCAACAAGGCTGACATGGACGAAAGCAAAAGGGCTGTTCCTACATCAAAAGGTCAAGCACTAG
CTGACGAATATGGCATTAAATTCTTTGAGACAAGTGCCAAGACAAATATGAATGTGGAGGAGGTTTTCTTTTCCATAGCTCGGGATATAAAGCAAAGACT
TGCTGAATCTGACTCAAAGGCTGAGCCTCAGACTATCAGGATAAATCAACCAGACCAGGCAGCAGGAGCTGGTCAAAGCGCTCAAAAATCAGCTTGCTGT
GGCTCTTGA


>StRAb8a
ATGGCCGCTCCACCCGCTAGAGCTCGAGCTGATTACGATTACCTCATCAAACTCCTTTTGATCGGCGACAGCGGTGTGGGTAAGAGTTGCCTTCTTTTAC
GTTTCTCAGATGGCTCCTTTACGACCAGTTTTATCACAACTATTGGTATTGACTTCAAGATAAGGACCATAGAGCTTGACAGTAAACGAATCAAACTGCA
AATCTGGGATACCGCCGGTCAGGAGCGGTTCCGAACAATTACAACTGCTTACTACCGTGGAGCCATGGGTATATTGCTGGTGTACGATGTAACTGATGAG
TCATCTTTTAACAACATCAGGAACTGGATAAGAAACATTGAACAGCATGCTTCCGACAATGTCAACAAAATTCTGGTCGGCAACAAGGCTGACATGGATG
AAAGCAAAAGGGCTGTTCCTACATCCAAGGGTCAAGCACTTGCTGATGAATATGGCATTAAATTCTTTGAAACTAGTGCCAAGACAAATATGAATGTTGA
GGAGGTTTTCTTTTCCATAGCTCGGGATATAAAACAAAGGCTTGCCGAATCTGACTCAAAGGCTGAGCCTCAGACCATCAGGATAAATCAACCGGACCAG
GGAGCAGGATCTTCACAAGGCGCCCAAAAATCAGCTTGCTGTGGTTCTTAA
