# Supplementary material for: An oomycete effector subverts host vesicle trafficking to channel starvation-induced autophagy to the pathogen interface
Source: eLife. 2021 Aug 23;10:e65285. doi: 10.7554/eLife.65285 (PMC8382295; doi:10.7554/eLife.65285)
Supplement: Figure 5—source data 1. — The ZIP archive contains NbRab8a_1–4 and StRab8a DNA sequences and data sheet values for autophagosome quantification. [file elife-65285-fig5-data1.zip › Figure 5-source data 1/Figure 5D.csv]

Construct	ATG8_puncta	Bio_Rep
HA:PexRD54_RNAiGUS	17	rep 1
HA:PexRD54_RNAiGUS	15	rep 1
HA:PexRD54_RNAiGUS	22	rep 1
HA:PexRD54_RNAiGUS	20	rep 1
HA:PexRD54_RNAiGUS	15	rep 1
HA:PexRD54_RNAiGUS	21	rep 1
HA:PexRD54_RNAiGUS	18	rep 1
HA:PexRD54_RNAiGUS	26	rep 1
HA:PexRD54_RNAiGUS	25	rep 1
HA:PexRD54_RNAiGUS	29	rep 1
HA:PexRD54_RNAiGUS	32	rep 2
HA:PexRD54_RNAiGUS	27	rep 2
HA:PexRD54_RNAiGUS	15	rep 2
HA:PexRD54_RNAiGUS	31	rep 2
HA:PexRD54_RNAiGUS	24	rep 2
HA:PexRD54_RNAiGUS	17	rep 2
HA:PexRD54_RNAiGUS	35	rep 2
HA:PexRD54_RNAiGUS	48	rep 2
HA:PexRD54_RNAiGUS	15	rep 2
HA:PexRD54_RNAiGUS	31	rep 4
HA:PexRD54_RNAiGUS	26	rep 4
HA:PexRD54_RNAiGUS	25	rep 4
HA:PexRD54_RNAiGUS	22	rep 4
HA:PexRD54_RNAiGUS	27	rep 4
HA:PexRD54_RNAiGUS	24	rep 4
HA:PexRD54_RNAiGUS	35	rep 4
HA:PexRD54_RNAiGUS	14	rep 4
HA:PexRD54_RNAiRAB8a	15	rep 1
HA:PexRD54_RNAiRAB8a	28	rep 1
HA:PexRD54_RNAiRAB8a	29	rep 1
HA:PexRD54_RNAiRAB8a	21	rep 1
HA:PexRD54_RNAiRAB8a	17	rep 1
HA:PexRD54_RNAiRAB8a	18	rep 1
HA:PexRD54_RNAiRAB8a	28	rep 1
HA:PexRD54_RNAiRAB8a	39	rep 1
HA:PexRD54_RNAiRAB8a	19	rep 1
HA:PexRD54_RNAiRAB8a	16	rep 1
HA:PexRD54_RNAiRAB8a	41	rep 2
HA:PexRD54_RNAiRAB8a	22	rep 2
HA:PexRD54_RNAiRAB8a	24	rep 2
HA:PexRD54_RNAiRAB8a	26	rep 2
HA:PexRD54_RNAiRAB8a	30	rep 2
HA:PexRD54_RNAiRAB8a	32	rep 2
HA:PexRD54_RNAiRAB8a	17	rep 2
HA:PexRD54_RNAiRAB8a	35	rep 2
HA:PexRD54_RNAiRAB8a	34	rep 2
HA:PexRD54_RNAiRAB8a	28	rep 4
HA:PexRD54_RNAiRAB8a	26	rep 4
HA:PexRD54_RNAiRAB8a	27	rep 4
HA:PexRD54_RNAiRAB8a	26	rep 4
HA:PexRD54_RNAiRAB8a	22	rep 4
HA:PexRD54_RNAiRAB8a	39	rep 4
HA:PexRD54_RNAiRAB8a	38	rep 4
HA:PexRD54_RNAiRAB8a	52	rep 4
HA:EV_RNAiGUS	2	rep 1
HA:EV_RNAiGUS	4	rep 1
HA:EV_RNAiGUS	5	rep 1
HA:EV_RNAiGUS	10	rep 1
HA:EV_RNAiGUS	6	rep 1
HA:EV_RNAiGUS	6	rep 1
HA:EV_RNAiGUS	13	rep 1
HA:EV_RNAiGUS	16	rep 1
HA:EV_RNAiGUS	8	rep 1
HA:EV_RNAiGUS	5	rep 1
HA:EV_RNAiGUS	6	rep 2
HA:EV_RNAiGUS	17	rep 2
HA:EV_RNAiGUS	9	rep 2
HA:EV_RNAiGUS	16	rep 2
HA:EV_RNAiGUS	11	rep 2
HA:EV_RNAiGUS	13	rep 2
HA:EV_RNAiGUS	15	rep 4
HA:EV_RNAiGUS	5	rep 4
HA:EV_RNAiGUS	6	rep 4
HA:EV_RNAiGUS	7	rep 4
HA:EV_RNAiGUS	7	rep 4
HA:EV_RNAiGUS	10	rep 4
HA:EV_RNAiGUS	5	rep 4
HA:EV_RNAiGUS	9	rep 4
HA:EV_RNAiGUS		rep 1
HA:EV_RNAiRAB8a	3	rep 1
HA:EV_RNAiRAB8a	3	rep 1
HA:EV_RNAiRAB8a	17	rep 1
HA:EV_RNAiRAB8a	15	rep 1
HA:EV_RNAiRAB8a	6	rep 1
HA:EV_RNAiRAB8a	4	rep 1
HA:EV_RNAiRAB8a	7	rep 1
HA:EV_RNAiRAB8a	7	rep 1
HA:EV_RNAiRAB8a	5	rep 1
HA:EV_RNAiRAB8a	5	rep 1
HA:EV_RNAiRAB8a	17	rep 2
HA:EV_RNAiRAB8a	13	rep 2
HA:EV_RNAiRAB8a	13	rep 2
HA:EV_RNAiRAB8a	16	rep 2
HA:EV_RNAiRAB8a	11	rep 2
HA:EV_RNAiRAB8a	15	rep 2
HA:EV_RNAiRAB8a	14	rep 2
HA:EV_RNAiRAB8a	18	rep 2
HA:EV_RNAiRAB8a	12	rep 4
HA:EV_RNAiRAB8a	14	rep 4
HA:EV_RNAiRAB8a	7	rep 4
HA:EV_RNAiRAB8a	11	rep 4
HA:EV_RNAiRAB8a	22	rep 4
HA:EV_RNAiRAB8a	17	rep 4
HA:EV_RNAiRAB8a	16	rep 4
HA:EV_RNAiRAB8a	13	rep 4
HA:PexRD54_RNAiRAB8a	23	rep 3
HA:PexRD54_RNAiRAB8a	27	rep 3
HA:PexRD54_RNAiRAB8a	24	rep 3
HA:PexRD54_RNAiRAB8a	29	rep 3
HA:PexRD54_RNAiRAB8a	22	rep 3
HA:PexRD54_RNAiRAB8a	34	rep 3
HA:PexRD54_RNAiRAB8a	19	rep 3
HA:PexRD54_RNAiRAB8a	22	rep 3
HA:PexRD54_RNAiGUS	19	rep 3
HA:PexRD54_RNAiGUS	19	rep 3
HA:PexRD54_RNAiGUS	26	rep 3
HA:PexRD54_RNAiGUS	20	rep 3
HA:PexRD54_RNAiGUS	21	rep 3
HA:PexRD54_RNAiGUS	34	rep 3
HA:PexRD54_RNAiGUS	34	rep 3
HA:PexRD54_RNAiGUS	43	rep 3
HA:EV_RNAiGUS	10	rep 3
HA:EV_RNAiGUS	8	rep 3
HA:EV_RNAiGUS	7	rep 3
HA:EV_RNAiGUS	9	rep 3
HA:EV_RNAiGUS	9	rep 3
HA:EV_RNAiGUS	7	rep 3
HA:EV_RNAiGUS	11	rep 3
HA:EV_RNAiGUS	12	rep 3
HA:EV_RNAiRAB8a	2	rep 3
HA:EV_RNAiRAB8a	13	rep 3
HA:EV_RNAiRAB8a	8	rep 3
HA:EV_RNAiRAB8a	10	rep 3
HA:EV_RNAiRAB8a	8	rep 3
HA:EV_RNAiRAB8a	4	rep 3
HA:EV_RNAiRAB8a	12	rep 3
HA:EV_RNAiRAB8a	5	rep 3
