# Supplementary material for: An oomycete effector subverts host vesicle trafficking to channel starvation-induced autophagy to the pathogen interface
Source: eLife. 2021 Aug 23;10:e65285. doi: 10.7554/eLife.65285 (PMC8382295; doi:10.7554/eLife.65285)
Supplement: Figure 5—source data 1. — The ZIP archive contains NbRab8a_1–4 and StRab8a DNA sequences and data sheet values for autophagosome quantification. [file elife-65285-fig5-data1.zip › Figure 5-source data 1/Figure 5B.csv]

Construct	ATG8_puncta	Bio_Rep
HA:PexRD54_RNAiGUS	29	rep 1
HA:PexRD54_RNAiGUS	28	rep 1
HA:PexRD54_RNAiGUS	20	rep 1
HA:PexRD54_RNAiGUS	17	rep 1
HA:PexRD54_RNAiGUS	11	rep 1
HA:PexRD54_RNAiGUS	31	rep 1
HA:PexRD54_RNAiGUS	24	rep 1
HA:PexRD54_RNAiGUS	17	rep 1
HA:PexRD54_RNAiGUS	36	rep 1
HA:PexRD54_RNAiGUS	43	rep 1
HA:PexRD54_RNAiGUS	36	rep 2
HA:PexRD54_RNAiGUS	22	rep 2
HA:PexRD54_RNAiGUS	21	rep 2
HA:PexRD54_RNAiGUS	23	rep 2
HA:PexRD54_RNAiGUS	21	rep 2
HA:PexRD54_RNAiGUS	22	rep 2
HA:PexRD54_RNAiGUS	42	rep 2
HA:PexRD54_RNAiGUS	30	rep 2
HA:PexRD54_RNAiGUS	15	rep 3
HA:PexRD54_RNAiGUS	55	rep 3
HA:PexRD54_RNAiGUS	49	rep 3
HA:PexRD54_RNAiGUS	26	rep 3
HA:PexRD54_RNAiGUS	23	rep 3
HA:PexRD54_RNAiGUS	29	rep 3
HA:PexRD54_RNAiGUS	76	rep 3
HA:PexRD54_RNAiGUS	29	rep 3
HA:PexRD54_RNAiRAB8a	10	rep 1
HA:PexRD54_RNAiRAB8a	6	rep 1
HA:PexRD54_RNAiRAB8a	15	rep 1
HA:PexRD54_RNAiRAB8a	3	rep 1
HA:PexRD54_RNAiRAB8a	5	rep 1
HA:PexRD54_RNAiRAB8a	15	rep 1
HA:PexRD54_RNAiRAB8a	15	rep 1
HA:PexRD54_RNAiRAB8a	8	rep 1
HA:PexRD54_RNAiRAB8a	14	rep 1
HA:PexRD54_RNAiRAB8a	39	rep 1
HA:PexRD54_RNAiRAB8a	8	rep 2
HA:PexRD54_RNAiRAB8a	12	rep 2
HA:PexRD54_RNAiRAB8a	14	rep 2
HA:PexRD54_RNAiRAB8a	9	rep 2
HA:PexRD54_RNAiRAB8a	9	rep 2
HA:PexRD54_RNAiRAB8a	11	rep 2
HA:PexRD54_RNAiRAB8a	10	rep 2
HA:PexRD54_RNAiRAB8a	23	rep 2
HA:PexRD54_RNAiRAB8a	9	rep 3
HA:PexRD54_RNAiRAB8a	7	rep 3
HA:PexRD54_RNAiRAB8a	7	rep 3
HA:PexRD54_RNAiRAB8a	4	rep 3
HA:PexRD54_RNAiRAB8a	8	rep 3
HA:PexRD54_RNAiRAB8a	8	rep 3
HA:PexRD54_RNAiRAB8a	13	rep 3
HA:PexRD54_RNAiRAB8a	10	rep 3
HA:EV_RNAiGUS	5	rep 1
HA:EV_RNAiGUS	7	rep 1
HA:EV_RNAiGUS	8	rep 1
HA:EV_RNAiGUS	17	rep 1
HA:EV_RNAiGUS	4	rep 1
HA:EV_RNAiGUS	6	rep 1
HA:EV_RNAiGUS	9	rep 1
HA:EV_RNAiGUS	8	rep 1
HA:EV_RNAiGUS	6	rep 1
HA:EV_RNAiGUS	9	rep 1
HA:EV_RNAiGUS	8	rep 2
HA:EV_RNAiGUS	12	rep 2
HA:EV_RNAiGUS	6	rep 2
HA:EV_RNAiGUS	17	rep 2
HA:EV_RNAiGUS	9	rep 2
HA:EV_RNAiGUS	16	rep 2
HA:EV_RNAiGUS	11	rep 2
HA:EV_RNAiGUS	13	rep 2
HA:EV_RNAiGUS	5	rep 3
HA:EV_RNAiGUS	7	rep 3
HA:EV_RNAiGUS	6	rep 3
HA:EV_RNAiGUS	6	rep 3
HA:EV_RNAiGUS	8	rep 3
HA:EV_RNAiGUS	9	rep 3
HA:EV_RNAiGUS	4	rep 1
HA:EV_RNAiRAB8a	6	rep 1
HA:EV_RNAiRAB8a	12	rep 1
HA:EV_RNAiRAB8a	8	rep 1
HA:EV_RNAiRAB8a	6	rep 1
HA:EV_RNAiRAB8a	11	rep 1
HA:EV_RNAiRAB8a	7	rep 1
HA:EV_RNAiRAB8a	14	rep 1
HA:EV_RNAiRAB8a	12	rep 1
HA:EV_RNAiRAB8a	5	rep 1
HA:EV_RNAiRAB8a	11	rep 1
HA:EV_RNAiRAB8a	11	rep 2
HA:EV_RNAiRAB8a	9	rep 2
HA:EV_RNAiRAB8a	14	rep 2
HA:EV_RNAiRAB8a	7	rep 2
HA:EV_RNAiRAB8a	11	rep 2
HA:EV_RNAiRAB8a	9	rep 2
HA:EV_RNAiRAB8a	13	rep 2
HA:EV_RNAiRAB8a	12	rep 2
HA:EV_RNAiRAB8a	11	rep 3
HA:EV_RNAiRAB8a	14	rep 3
HA:EV_RNAiRAB8a	12	rep 3
HA:EV_RNAiRAB8a	13	rep 3
HA:EV_RNAiRAB8a	4	rep 3
HA:EV_RNAiRAB8a	9	rep 3
HA:EV_RNAiRAB8a	4	rep 3
HA:EV_RNAiRAB8a	10	rep 3
