# Supplementary material for: An oomycete effector subverts host vesicle trafficking to channel starvation-induced autophagy to the pathogen interface
Source: eLife. 2021 Aug 23;10:e65285. doi: 10.7554/eLife.65285 (PMC8382295; doi:10.7554/eLife.65285)
Supplement: Figure 5—source data 1. — The ZIP archive contains NbRab8a_1–4 and StRab8a DNA sequences and data sheet values for autophagosome quantification. [file elife-65285-fig5-data1.zip › Figure 5-source data 1/Figure 5ΓÇôfigure supplement 7.csv]

Construct	ATG8_puncta	Bio_Rep
HA:PexRD54_GFP:Rab8a	43	rep 1
HA:PexRD54_GFP:Rab8a	27	rep 1
HA:PexRD54_GFP:Rab8a	24	rep 1
HA:PexRD54_GFP:Rab8a	31	rep 1
HA:PexRD54_GFP:Rab8a	16	rep 1
HA:PexRD54_GFP:Rab8a	31	rep 1
HA:PexRD54_GFP:Rab8a	18	rep 1
HA:PexRD54_GFP:Rab8a	16	rep 1
HA:PexRD54_GFP:Rab8a	16	rep 1
HA:PexRD54_GFP:Rab8a	21	rep 1
HA:PexRD54_GFP:Rab8a	15	rep 1
HA:PexRD54_GFP:Rab8a	26	rep 1
HA:PexRD54_GFP:Rab8a	51	rep 2
HA:PexRD54_GFP:Rab8a	19	rep 2
HA:PexRD54_GFP:Rab8a	31	rep 2
HA:PexRD54_GFP:Rab8a	21	rep 2
HA:PexRD54_GFP:Rab8a	16	rep 2
HA:PexRD54_GFP:Rab8a	26	rep 2
HA:PexRD54_GFP:Rab8a	30	rep 2
HA:PexRD54_GFP:Rab8a	54	rep 2
HA:PexRD54_GFP:Rab8a	38	rep 2
HA:PexRD54_GFP:Rab8a	18	rep 2
HA:PexRD54_GFP:Rab8a	21	rep 2
HA:PexRD54_GFP:Rab8aN128I	13	rep 1
HA:PexRD54_GFP:Rab8aN128I	18	rep 1
HA:PexRD54_GFP:Rab8aN128I	9	rep 1
HA:PexRD54_GFP:Rab8aN128I	17	rep 1
HA:PexRD54_GFP:Rab8aN128I	5	rep 1
HA:PexRD54_GFP:Rab8aN128I	1	rep 1
HA:PexRD54_GFP:Rab8aN128I	3	rep 1
HA:PexRD54_GFP:Rab8aN128I	21	rep 1
HA:PexRD54_GFP:Rab8aN128I	4	rep 1
HA:PexRD54_GFP:Rab8aN128I	7	rep 1
HA:PexRD54_GFP:Rab8aN128I	7	rep 2
HA:PexRD54_GFP:Rab8aN128I	20	rep 2
HA:PexRD54_GFP:Rab8aN128I	9	rep 2
HA:PexRD54_GFP:Rab8aN128I	15	rep 2
HA:PexRD54_GFP:Rab8aN128I	4	rep 2
HA:PexRD54_GFP:Rab8aN128I	36	rep 2
HA:PexRD54_GFP:Rab8aN128I	14	rep 2
HA:PexRD54_GFP:Rab8aN128I	10	rep 2
HA:PexRD54_GFP:Rab8aN128I	19	rep 2
HA:PexRD54_GFP:Rab8aN128I	9	rep 2
HA:PexRD54_GFP:Rab8aN128I	25	rep 1
HA:EV_GFP:Rab8a	5	rep 1
HA:EV_GFP:Rab8a	6	rep 1
HA:EV_GFP:Rab8a	6	rep 1
HA:EV_GFP:Rab8a	3	rep 1
HA:EV_GFP:Rab8a	8	rep 1
HA:EV_GFP:Rab8a	8	rep 1
HA:EV_GFP:Rab8a	5	rep 1
HA:EV_GFP:Rab8a	2	rep 1
HA:EV_GFP:Rab8a	11	rep 1
HA:EV_GFP:Rab8a	2	rep 2
HA:EV_GFP:Rab8a	7	rep 2
HA:EV_GFP:Rab8a	12	rep 2
HA:EV_GFP:Rab8a	7	rep 2
HA:EV_GFP:Rab8a	7	rep 2
HA:EV_GFP:Rab8a	11	rep 2
HA:EV_GFP:Rab8a	9	rep 2
HA:EV_GFP:Rab8a	8	rep 2
HA:EV_GFP:Rab8a	11	rep 2
HA:EV_GFP:Rab8a	6	rep 2
HA:EV_GFP:Rab8a	4	rep 2
HA:EV_GFP:Rab8aN128I	7	rep 1
HA:EV_GFP:Rab8aN128I	3	rep 1
HA:EV_GFP:Rab8aN128I	10	rep 1
HA:EV_GFP:Rab8aN128I	6	rep 1
HA:EV_GFP:Rab8aN128I	2	rep 1
HA:EV_GFP:Rab8aN128I	2	rep 1
HA:EV_GFP:Rab8aN128I	7	rep 1
HA:EV_GFP:Rab8aN128I	5	rep 1
HA:EV_GFP:Rab8aN128I	4	rep 1
HA:EV_GFP:Rab8aN128I	7	rep 1
HA:EV_GFP:Rab8aN128I	3	rep 1
HA:EV_GFP:Rab8aN128I	7	rep 1
HA:EV_GFP:Rab8aN128I	2	rep 1
HA:EV_GFP:Rab8aN128I	9	rep 2
HA:EV_GFP:Rab8aN128I	25	rep 2
HA:EV_GFP:Rab8aN128I	10	rep 2
HA:EV_GFP:Rab8aN128I	8	rep 2
HA:EV_GFP:Rab8aN128I	8	rep 2
HA:EV_GFP:Rab8aN128I	16	rep 2
HA:EV_GFP:Rab8aN128I	11	rep 2
HA:EV_GFP:Rab8aN128I	8	rep 2
HA:EV_GFP:Rab8aN128I	5	rep 2
HA:EV_GFP:Rab8aN128I	18	rep 2
