# Supplementary material for: An oomycete effector subverts host vesicle trafficking to channel starvation-induced autophagy to the pathogen interface
Source: eLife. 2021 Aug 23;10:e65285. doi: 10.7554/eLife.65285 (PMC8382295; doi:10.7554/eLife.65285)
Supplement: Figure 5—source data 1. — The ZIP archive contains NbRab8a_1–4 and StRab8a DNA sequences and data sheet values for autophagosome quantification. [file elife-65285-fig5-data1.zip › Figure 5-source data 1/Figure 5-figure supplement 5.csv]

Construct	ATG8CL_autophagosomes	Repeeat
hpRab8a 3X	9	1
hpRab8a 3X	9	1
hpRab8a 3X	8	1
hpRab8a 3X	7	1
hpRab8a 3X	9	1
hpRab8a 3X	15	1
hpRab8a 3X	12	1
hpRab8a 3X	13	1
hpRab8a 3X	10	1
hpRab8a 3X	14	1
hpRab8a 3X	8	1
hpRabE1	3	1
hpRabE1	5	1
hpRabE1	11	1
hpRabE1	9	1
hpRabE1	13	1
hpRabE1	16	1
hpRabE1	13	1
hpRabE1	6	1
hpRabE1	13	1
hpRabE1	14	1
hpRabE1	18	1
hpRabE1	12	1
hpGus	14	1
hpGus	11	1
hpGus	18	1
hpGus	15	1
hpGus	25	1
hpGus	13	1
hpGus	11	1
hpGus	7	1
hpGus	5	1
hpGus	9	1
hpGus	12	1
hpRab8a 3X	10	2
hpRab8a 3X	7	2
hpRab8a 3X	9	2
hpRab8a 3X	11	2
hpRab8a 3X	6	2
hpRab8a 3X	9	2
hpRab8a 3X	5	2
hpRab8a 3X	4	2
hpRab8a 3X	9	2
hpRab8a 3X	13	2
hpRabE1	15	2
hpRabE1	15	2
hpRabE1	9	2
hpRabE1	11	2
hpRabE1	10	2
hpRabE1	8	2
hpRabE1	16	2
hpRabE1	10	2
hpRabE1	13	2
hpRabE1	12	2
hpGus	7	2
hpGus	14	2
hpGus	16	2
hpGus	21	2
hpGus	15	2
hpGus	12	2
hpGus	14	2
hpGus	16	2
hpGus	21	2
hpGus	15	2
hpRab8a 3X	5	3
hpRab8a 3X	7	3
hpRab8a 3X	11	3
hpRab8a 3X	7	3
hpRab8a 3X	6	3
hpRab8a 3X	8	3
hpRab8a 3X	6	3
hpRab8a 3X	7	3
hpRab8a 3X	7	3
hpRab8a 3X	5	3
hpRabE1	9	3
hpRabE1	17	3
hpRabE1	12	3
hpRabE1	11	3
hpRabE1	18	3
hpRabE1	15	3
hpRabE1	11	3
hpRabE1	16	3
hpRabE1	11	3
hpRabE1	14	3
hpGus	15	3
hpGus	11	3
hpGus	14	3
hpGus	18	3
hpGus	12	3
hpGus	15	3
hpGus	11	3
hpGus	13	3
hpGus	15	3
hpGus	9	3
