# Supplementary material for: An oomycete effector subverts host vesicle trafficking to channel starvation-induced autophagy to the pathogen interface
Source: eLife. 2021 Aug 23;10:e65285. doi: 10.7554/eLife.65285 (PMC8382295; doi:10.7554/eLife.65285)
Supplement: Figure 5—source data 1. — The ZIP archive contains NbRab8a_1–4 and StRab8a DNA sequences and data sheet values for autophagosome quantification. [file elife-65285-fig5-data1.zip › Figure 5-source data 1/Figure 5-figure supplement 6.csv]

Construct	Autophagosomes	Repeeat
hpRab8a	7	1
hpRab8a	4	1
hpRab8a	9	1
hpRab8a	8	1
hpRab8a	4	1
hpRab8a	3	1
hpRab8a	21	1
hpRab8a	7	1
hpRab8a	13	2
hpRab8a	16	2
hpRab8a	31	2
hpRab8a	12	2
hpRab8a	13	2
hpRab8a	6	2
hpRab8a	5	2
hpRab8a	8	2
hpRab8a	8	3
hpRab8a	13	3
hpRab8a	23	3
hpRab8a	27	3
hpRab8a	20	3
hpRab8a	19	3
hpRab8a	9	3
hpRab8a	18	3
hpGUS	11	1
hpGUS	17	1
hpGUS	29	1
hpGUS	27	1
hpGUS	21	1
hpGUS	25	1
hpGUS	31	1
hpGUS	16	1
hpGUS	45	2
hpGUS	33	2
hpGUS	25	2
hpGUS	26	2
hpGUS	42	2
hpGUS	35	2
hpGUS	39	2
hpGUS	28	2
hpGUS	56	3
hpGUS	63	3
hpGUS	46	3
hpGUS	56	3
hpGUS	26	3
hpGUS	21	3
hpGUS	35	3
hpGUS	34	3
