# Supplementary material for: An oomycete effector subverts host vesicle trafficking to channel starvation-induced autophagy to the pathogen interface
Source: eLife. 2021 Aug 23;10:e65285. doi: 10.7554/eLife.65285 (PMC8382295; doi:10.7554/eLife.65285)
Supplement: Figure 6—source data 1. — The ZIP archive contains uncropped full sized immune blots, data sheet values for autophagosome quantification and colocalization assays. [file elife-65285-fig6-data1.zip › Figure 6-source data 1/Figure 6D.csv]

Construct	coloc_puncta	Bio_Rep
BFP:EV	83	rep 1
BFP:EV	50	rep 1
BFP:EV	55	rep 1
BFP:EV	57	rep 1
BFP:EV	41	rep 1
BFP:EV	25	rep 1
BFP:JOKA2	57	rep 1
BFP:JOKA2	0	rep 1
BFP:JOKA2	54	rep 1
BFP:JOKA2	64	rep 1
BFP:JOKA2	25	rep 1
BFP:JOKA2	78	rep 1
BFP:RD54	92	rep 1
BFP:RD54	89	rep 1
BFP:RD54	89	rep 1
BFP:RD54	100	rep 1
BFP:RD54	94	rep 1
BFP:RD54	100	rep 1
BFP:EV	50	rep 2
BFP:EV	55	rep 2
BFP:EV	30	rep 2
BFP:EV	83	rep 2
BFP:EV	43	rep 2
BFP:EV	48	rep 2
BFP:JOKA2	11	rep 2
BFP:JOKA2	50	rep 2
BFP:JOKA2	52	rep 2
BFP:JOKA2	37	rep 2
BFP:JOKA2	76	rep 2
BFP:JOKA2	44	rep 2
BFP:RD54	87	rep 2
BFP:RD54	77	rep 2
BFP:RD54	76	rep 2
BFP:RD54	100	rep 2
BFP:RD54	96	rep 2
BFP:RD54	97	rep 2
BFP:EV	55	rep 3
BFP:EV	64	rep 3
BFP:EV	47	rep 3
BFP:EV	50	rep 3
BFP:EV	76	rep 3
BFP:EV	50	rep 3
BFP:EV	59	rep 3
BFP:EV	75	rep 3
BFP:JOKA2	53	rep 3
BFP:JOKA2	38	rep 3
BFP:JOKA2	42	rep 3
BFP:JOKA2	33	rep 3
BFP:JOKA2	60	rep 3
BFP:JOKA2	20	rep 3
BFP:JOKA2	25	rep 3
BFP:JOKA2	27	rep 3
BFP:RD54	67	rep 3
BFP:RD54	79	rep 3
BFP:RD54	86	rep 3
BFP:RD54	100	rep 3
BFP:RD54	100	rep 3
BFP:RD54	72	rep 3
BFP:RD54	75	rep 3
BFP:RD54	77	rep 3
