# Supplementary material for: An oomycete effector subverts host vesicle trafficking to channel starvation-induced autophagy to the pathogen interface
Source: eLife. 2021 Aug 23;10:e65285. doi: 10.7554/eLife.65285 (PMC8382295; doi:10.7554/eLife.65285)
Supplement: Figure 6—source data 1. — The ZIP archive contains uncropped full sized immune blots, data sheet values for autophagosome quantification and colocalization assays. [file elife-65285-fig6-data1.zip › Figure 6-source data 1/Figure 6F.csv]

Construct	ATG8_puncta	Bio_Rep
RNAi:RAB8a_ATG8CL	32	rep1
RNAi:RAB8a_ATG8CL	39	rep1
RNAi:RAB8a_ATG8CL	36	rep1
RNAi:RAB8a_ATG8CL	25	rep1
RNAi:RAB8a_ATG8CL	25	rep1
RNAi:RAB8a_ATG8CL	78	rep1
RNAi:RAB8a_ATG8CL	65	rep1
RNAi:RAB8a_ATG8CL	74	rep1
RNAi:GUS_ATG8CL	27	rep1
RNAi:GUS_ATG8CL	37	rep1
RNAi:GUS_ATG8CL	22	rep1
RNAi:GUS_ATG8CL	16	rep1
RNAi:GUS_ATG8CL	17	rep1
RNAi:GUS_ATG8CL	19	rep1
RNAi:GUS_ATG8CL	14	rep1
RNAi:GUS_ATG8CL	26	rep1
RNAi:RAB8a_ATG8CL	40	rep2
RNAi:RAB8a_ATG8CL	15	rep2
RNAi:RAB8a_ATG8CL	20	rep2
RNAi:RAB8a_ATG8CL	26	rep2
RNAi:RAB8a_ATG8CL	60	rep2
RNAi:RAB8a_ATG8CL	17	rep2
RNAi:RAB8a_ATG8CL	33	rep2
RNAi:RAB8a_ATG8CL	37	rep2
RNAi:RAB8a_ATG8CL	42	rep2
RNAi:RAB8a_ATG8CL	36	rep2
RNAi:GUS_ATG8CL	33	rep2
RNAi:GUS_ATG8CL	23	rep2
RNAi:GUS_ATG8CL	20	rep2
RNAi:GUS_ATG8CL	49	rep2
RNAi:GUS_ATG8CL	43	rep2
RNAi:GUS_ATG8CL	44	rep2
RNAi:GUS_ATG8CL	44	rep2
RNAi:GUS_ATG8CL	44	rep2
RNAi:GUS_ATG8CL	37	rep2
RNAi:GUS_ATG8CL	64	rep2
RNAi:RAB8a_ATG8CL	34	rep3
RNAi:RAB8a_ATG8CL	28	rep3
RNAi:RAB8a_ATG8CL	39	rep3
RNAi:RAB8a_ATG8CL	12	rep3
RNAi:RAB8a_ATG8CL	26	rep3
RNAi:RAB8a_ATG8CL	34	rep3
RNAi:RAB8a_ATG8CL	22	rep3
RNAi:RAB8a_ATG8CL	44	rep3
RNAi:RAB8a_ATG8CL	38	rep3
RNAi:RAB8a_ATG8CL	44	rep3
RNAi:RAB8a_ATG8CL	46	rep3
RNAi:RAB8a_ATG8CL	39	rep3
RNAi:GUS_ATG8CL	47	rep3
RNAi:GUS_ATG8CL	44	rep3
RNAi:GUS_ATG8CL	44	rep3
RNAi:GUS_ATG8CL	34	rep3
RNAi:GUS_ATG8CL	60	rep3
RNAi:GUS_ATG8CL	38	rep3
RNAi:GUS_ATG8CL	40	rep3
RNAi:GUS_ATG8CL	85	rep3
RNAi:GUS_ATG8CL	36	rep3
RNAi:GUS_ATG8CL	31	rep3
RNAi:GUS_ATG8CL	19	rep3
RNAi:GUS_ATG8CL	50	rep3
RNAi:RAB8a_ATG8CL	58	rep4
RNAi:RAB8a_ATG8CL	60	rep4
RNAi:RAB8a_ATG8CL	25	rep4
RNAi:RAB8a_ATG8CL	23	rep4
RNAi:RAB8a_ATG8CL	87	rep4
RNAi:RAB8a_ATG8CL	174	rep4
RNAi:RAB8a_ATG8CL	189	rep4
RNAi:RAB8a_ATG8CL	63	rep4
RNAi:RAB8a_ATG8CL	112	rep4
RNAi:RAB8a_ATG8CL	149	rep4
RNAi:RAB8a_ATG8CL	58	rep4
RNAi:GUS_ATG8CL	58	rep4
RNAi:GUS_ATG8CL	29	rep4
RNAi:GUS_ATG8CL	26	rep4
RNAi:GUS_ATG8CL	59	rep4
RNAi:GUS_ATG8CL	26	rep4
RNAi:GUS_ATG8CL	39	rep4
RNAi:GUS_ATG8CL	29	rep4
RNAi:GUS_ATG8CL	46	rep4
RNAi:GUS_ATG8CL	85	rep4
RNAi:GUS_ATG8CL	139	rep4
RNAi:GUS_ATG8CL	117	rep4
