# Supplementary material for: An oomycete effector subverts host vesicle trafficking to channel starvation-induced autophagy to the pathogen interface
Source: eLife. 2021 Aug 23;10:e65285. doi: 10.7554/eLife.65285 (PMC8382295; doi:10.7554/eLife.65285)
Supplement: Figure 7—source data 1. — The ZIP archive contains uncropped full sized immune blots, data sheet values for autophagosome quantification and colocalization assays. [file elife-65285-fig7-data1.zip]

Archive with 11 entries (10 files):
- Figure 7-source data 1/
- Figure 7-source data 1/Figure 7 supplement 8B-C.xlsx
- Figure 7-source data 1/Figure 7F.csv
- Figure 7-source data 1/Figure 7D.csv
- Figure 7-source data 1/Figure 7 WB.tif
- __MACOSX/Figure 7-source data 1/._Figure 7 WB.tif
- Figure 7-source data 1/Figure 7-figure supplement 10.csv
- Figure 7-source data 1/Figure 7B.csv
- __MACOSX/Figure 7-source data 1/._Figure 7B.csv
- Figure 7-source data 1/Figure 7-figure supplement 11.csv
- Figure 7-source data 1/Figure 7H.xlsx
