# Supplementary material for: An oomycete effector subverts host vesicle trafficking to channel starvation-induced autophagy to the pathogen interface
Source: eLife. 2021 Aug 23;10:e65285. doi: 10.7554/eLife.65285 (PMC8382295; doi:10.7554/eLife.65285)
Supplement: Figure 7—source data 1. — The ZIP archive contains uncropped full sized immune blots, data sheet values for autophagosome quantification and colocalization assays. [file elife-65285-fig7-data1.zip › Figure 7-source data 1/Figure 7F.csv]

Construct	Percentage	Repeaat
Dark	0.206349206	1
Dark	0.053072626	1
Dark	0.145631068	1
Dark	0.142241379	1
Dark	0.130208333	1
Dark	0.176605505	1
Dark	0.165454545	1
Dark	0.301302932	1
Light	0.093189964	1
Light	0.124285714	1
Light	0.084690554	1
Light	0.127413127	1
Light	0.091639871	1
Light	0.067528736	1
Light	0.06846473	1
Dark	0.088039867	2
Dark	0.110859729	2
Dark	0.109792285	2
Dark	0.103383459	2
Dark	0.167235495	2
Dark	0.143162393	2
Dark	0.080882353	2
Dark	0.180722892	2
Light	0.182403433	2
Light	0.067669173	2
Light	0.07721519	2
Light	0.080701754	2
Light	0.075107296	2
Light	0.036585366	2
Light	0.085714286	2
Light	0.1	2
Light	0.273062731	2
Dark	0.100840336	3
Dark	0.092857143	3
Dark	0.226027397	3
Dark	0.15	3
Dark	0.097014925	3
Dark	0.131921824	3
Dark	0.126005362	3
Dark	0.128453039	3
Light	0.130718954	3
Light	0.059782609	3
Light	0.115789474	3
Light	0.087398374	3
Light	0.123115578	3
Light	0.050943396	3
Light	0.123287671	3
Light	0.119512195	3
