# Supplementary material for: An oomycete effector subverts host vesicle trafficking to channel starvation-induced autophagy to the pathogen interface
Source: eLife. 2021 Aug 23;10:e65285. doi: 10.7554/eLife.65285 (PMC8382295; doi:10.7554/eLife.65285)
Supplement: Figure 7—source data 1. — The ZIP archive contains uncropped full sized immune blots, data sheet values for autophagosome quantification and colocalization assays. [file elife-65285-fig7-data1.zip › Figure 7-source data 1/Figure 7D.csv]

Construct	coloc_puncta	Bio_Rep
Dark	90.47619048	rep 1
Dark	69.23076923	rep 1
Dark	76.19047619	rep 1
Dark	85.71428571	rep 1
Dark	86.11111111	rep 1
Dark	55.55555556	rep 1
Dark	77.77777778	rep 1
Dark	88.88888889	rep 1
Control	79.16666667	rep 1
Control	50	rep 1
Control	80	rep 1
Control	57.14285714	rep 1
Control	100	rep 1
Control	50	rep 1
Control	60	rep 1
Control	66.66666667	rep 1
Dark	75	rep 2
Dark	80	rep 2
Dark	75	rep 2
Dark	63.63636364	rep 2
Dark	66.66666667	rep 2
Dark	85.71428571	rep 2
Dark	60	rep 2
Dark	75	rep 2
Control	66.66666667	rep 2
Control	75	rep 2
Control	42.85714286	rep 2
Control	83.33333333	rep 2
Control	50	rep 2
Control	83.33333333	rep 2
Control	60	rep 2
Control	33.33333333	rep 2
Dark	75	rep 3
Dark	70.58823529	rep 3
Dark	75	rep 3
Dark	86.95652174	rep 3
Dark	83.33333333	rep 3
Dark	88.88888889	rep 3
Dark	80	rep 3
Dark	100	rep 3
Control	80	rep 3
Control	92.30769231	rep 3
Control	75	rep 3
Control	70	rep 3
Control	100	rep 3
Control	66.66666667	rep 3
Control	80	rep 3
Control	100	rep 3
Dark	75	rep 4
Dark	94.73684211	rep 4
Dark	60	rep 4
Dark	100	rep 4
Dark	100	rep 4
Dark	50	rep 4
Dark	100	rep 4
Dark	88.88888889	rep 4
Control	42.85714286	rep 4
Control	63.15789474	rep 4
Control	50	rep 4
Control	90.90909091	rep 4
Control	50	rep 4
Control	46.15384615	rep 4
Control	66.66666667	rep 4
Control	50	rep 4
Dark	80.95238095	rep 5
Dark	82.75862069	rep 5
Dark	81.48148148	rep 5
Dark	70	rep 5
Dark	72.72727273	rep 5
Dark	66.66666667	rep 5
Dark	80	rep 5
Dark	68.75	rep 5
Dark	72.22222222	rep 5
Dark	90	rep 5
Dark	76.55586447	rep 5
Control	48.14814815	rep 5
Control	58.33333333	rep 5
Control	62.5	rep 5
Control	62.5	rep 5
Control	64.28571429	rep 5
Control	50	rep 5
Control	90	rep 5
Control	58.33333333	rep 5
Control	62.5	rep 5
Control	66.66666667	rep 5
Control	62.32671958	rep 5
