# Supplementary material for: An oomycete effector subverts host vesicle trafficking to channel starvation-induced autophagy to the pathogen interface
Source: eLife. 2021 Aug 23;10:e65285. doi: 10.7554/eLife.65285 (PMC8382295; doi:10.7554/eLife.65285)
Supplement: Figure 7—source data 1. — The ZIP archive contains uncropped full sized immune blots, data sheet values for autophagosome quantification and colocalization assays. [file elife-65285-fig7-data1.zip › Figure 7-source data 1/Figure 7-figure supplement 10.csv]

Construct	LD	Repeaat
Seipin	46	1
Seipin	82	1
Seipin	169	1
Seipin	465	1
Seipin	466	1
Seipin	315	1
Seipin	212	1
Seipin	113	1
Seipin	318	2
Seipin	353	2
Seipin	41	2
Seipin	199	2
Seipin	435	2
Seipin	304	2
Seipin	43	2
Seipin	468	2
GUS	697	1
GUS	385	1
GUS	634	1
GUS	608	1
GUS	752	1
GUS	412	1
GUS	363	1
GUS	642	1
GUS	534	2
GUS	531	2
GUS	572	2
GUS	333	2
GUS	538	2
GUS	520	2
GUS	150	2
GUS	44	2
