# Supplementary material for: An oomycete effector subverts host vesicle trafficking to channel starvation-induced autophagy to the pathogen interface
Source: eLife. 2021 Aug 23;10:e65285. doi: 10.7554/eLife.65285 (PMC8382295; doi:10.7554/eLife.65285)
Supplement: Figure 7—source data 1. — The ZIP archive contains uncropped full sized immune blots, data sheet values for autophagosome quantification and colocalization assays. [file elife-65285-fig7-data1.zip › Figure 7-source data 1/Figure 7B.csv]

Construct	GFP:ATG8CL puncta	Bio_Rep
Control_RFP:EV	22	rep1
Control_RFP:EV	20	rep1
Control_RFP:EV	12	rep1
Control_RFP:EV	17	rep1
Control_RFP:EV	22	rep1
Control_RFP:EV	16	rep1
Dark_RFP:EV	25	rep1
Dark_RFP:EV	19	rep1
Dark_RFP:EV	26	rep1
Dark_RFP:EV	13	rep1
Dark_RFP:EV	32	rep1
Dark_RFP:EV	24	rep1
Control_RFP:PexRD54	49	rep1
Control_RFP:PexRD54	55	rep1
Control_RFP:PexRD54	72	rep1
Control_RFP:PexRD54	78	rep1
Control_RFP:PexRD54	106	rep1
Control_RFP:PexRD54	68	rep1
Dark_RFP:PexRD54	42	rep1
Dark_RFP:PexRD54	55	rep1
Dark_RFP:PexRD54	80	rep1
Dark_RFP:PexRD54	75	rep1
Dark_RFP:PexRD54	82	rep1
Dark_RFP:PexRD54	101	rep1
Control_RFP:EV	5	rep2
Control_RFP:EV	27	rep2
Control_RFP:EV	2	rep2
Control_RFP:EV	3	rep2
Control_RFP:EV	2	rep2
Control_RFP:EV	2	rep2
Dark_RFP:EV	4	rep2
Dark_RFP:EV	11	rep2
Dark_RFP:EV	19	rep2
Dark_RFP:EV	16	rep2
Dark_RFP:EV	18	rep2
Dark_RFP:EV	25	rep2
Control_RFP:PexRD54	21	rep2
Control_RFP:PexRD54	43	rep2
Control_RFP:PexRD54	37	rep2
Control_RFP:PexRD54	29	rep2
Control_RFP:PexRD54	45	rep2
Control_RFP:PexRD54	48	rep2
Dark_RFP:PexRD54	52	rep2
Dark_RFP:PexRD54	21	rep2
Dark_RFP:PexRD54	35	rep2
Dark_RFP:PexRD54	21	rep2
Dark_RFP:PexRD54	48	rep2
Dark_RFP:PexRD54	70	rep2
Control_RFP:EV	18	rep3
Control_RFP:EV	28	rep3
Control_RFP:EV	7	rep3
Control_RFP:EV	21	rep3
Control_RFP:EV	11	rep3
Control_RFP:EV	4	rep3
Dark_RFP:EV	31	rep3
Dark_RFP:EV	26	rep3
Dark_RFP:EV	18	rep3
Dark_RFP:EV	49	rep3
Dark_RFP:EV	38	rep3
Dark_RFP:EV	41	rep3
Control_RFP:PexRD54	65	rep3
Control_RFP:PexRD54	58	rep3
Control_RFP:PexRD54	61	rep3
Control_RFP:PexRD54	41	rep3
Control_RFP:PexRD54	138	rep3
Control_RFP:PexRD54	47	rep3
Dark_RFP:PexRD54	72	rep3
Dark_RFP:PexRD54	55	rep3
Dark_RFP:PexRD54	39	rep3
Dark_RFP:PexRD54	48	rep3
Dark_RFP:PexRD54	44	rep3
Dark_RFP:PexRD54	79	rep3
