# Supplementary material for: An oomycete effector subverts host vesicle trafficking to channel starvation-induced autophagy to the pathogen interface
Source: eLife. 2021 Aug 23;10:e65285. doi: 10.7554/eLife.65285 (PMC8382295; doi:10.7554/eLife.65285)
Supplement: Figure 7—source data 1. — The ZIP archive contains uncropped full sized immune blots, data sheet values for autophagosome quantification and colocalization assays. [file elife-65285-fig7-data1.zip › Figure 7-source data 1/Figure 7-figure supplement 11.csv]

Construct	Puncta	Repeaat
Seipin	23	1
Seipin	30	1
Seipin	30	1
Seipin	42	1
Seipin	24	1
Seipin	83	2
Seipin	16	2
Seipin	41	2
Seipin	45	2
Seipin	35	2
Seipin	47	2
Seipin	30	2
Seipin	28	2
Seipin	24	2
Seipin	27	2
Seipin	33	2
Seipin	37	2
Seipin	29	3
Seipin	12	3
Seipin	25	3
Seipin	24	3
Seipin	20	3
Seipin	22	3
GUS	26	1
GUS	55	1
GUS	33	1
GUS	49	1
GUS	47	1
GUS	75	2
GUS	79	2
GUS	86	2
GUS	47	2
GUS	41	2
GUS	62	2
GUS	42	2
GUS	45	2
GUS	50	2
GUS	26	2
GUS	35	2
GUS	29	2
GUS	36	3
GUS	20	3
GUS	37	3
GUS	40	3
GUS	39	3
GUS	45	3
