# Supplementary material for: An oomycete effector subverts host vesicle trafficking to channel starvation-induced autophagy to the pathogen interface
Source: eLife. 2021 Aug 23;10:e65285. doi: 10.7554/eLife.65285 (PMC8382295; doi:10.7554/eLife.65285)
Supplement: Figure 8—source data 1. — The ZIP archive contains data sheet values for infection assays in Figure 8—figure supplements 6–8. [file elife-65285-fig8-data1.zip]

Archive with 5 entries (4 files):
- Figure 8-source data 1/
- Figure 8-source data 1/Figure 8-figure supplement 6B.csv
- Figure 8-source data 1/Figure 8-figure supplement 6A.csv
- Figure 8-source data 1/Figure 8-figure supplement 7A.csv
- Figure 8-source data 1/Figure 8-figure supplement 8.csv
