# Supplementary material for: An oomycete effector subverts host vesicle trafficking to channel starvation-induced autophagy to the pathogen interface
Source: eLife. 2021 Aug 23;10:e65285. doi: 10.7554/eLife.65285 (PMC8382295; doi:10.7554/eLife.65285)
Supplement: Figure 8—source data 1. — The ZIP archive contains data sheet values for infection assays in Figure 8—figure supplements 6–8. [file elife-65285-fig8-data1.zip › Figure 8-source data 1/Figure 8-figure supplement 6B.csv]

Construct	hyphal growth	Repeat
RNAi:Rab8a-1-4	40.21	1
RNAi:Rab8a-1-4	38.53	1
RNAi:Rab8a-1-4	30.74	1
RNAi:Rab8a-1-4	22.07	1
RNAi:Rab8a-1-4	19.09	1
RNAi:Rab8a-1-4	14.87	1
RNAi:GUS	21.89	1
RNAi:GUS	22.01	1
RNAi:GUS	19.67	1
RNAi:GUS	18.11	1
RNAi:GUS	17.83	1
RNAi:GUS	15.78	1
RNAi:Rab8a-1-4	36.81	2
RNAi:Rab8a-1-4	31.74	2
RNAi:Rab8a-1-4	29.85	2
RNAi:Rab8a-1-4	20.08	2
RNAi:Rab8a-1-4	18.56	2
RNAi:Rab8a-1-4	16.03	2
RNAi:Rab8a-1-4	15.24	2
RNAi:Rab8a-1-4	8.23	2
RNAi:GUS	19.27	2
RNAi:GUS	15.62	2
RNAi:GUS	13.84	2
RNAi:GUS	12.13	2
RNAi:GUS	10.07	2
RNAi:GUS	8.52	2
RNAi:GUS	6.84	2
RNAi:GUS	3.42	2
RNAi:Rab8a-1-4	39.79	3
RNAi:Rab8a-1-4	29.52	3
RNAi:Rab8a-1-4	28.61	3
RNAi:Rab8a-1-4	28.41	3
RNAi:Rab8a-1-4	22.53	3
RNAi:Rab8a-1-4	21.57	3
RNAi:Rab8a-1-4	17.03	3
RNAi:Rab8a-1-4	19.53	3
RNAi:GUS	32.17	3
RNAi:GUS	19.94	3
RNAi:GUS	18.67	3
RNAi:GUS	18.58	3
RNAi:GUS	16.72	3
RNAi:GUS	15.89	3
RNAi:GUS	15.07	3
RNAi:GUS	12.86	3
RNAi:GUS	12.73	3
