# Supplementary material for: An oomycete effector subverts host vesicle trafficking to channel starvation-induced autophagy to the pathogen interface
Source: eLife. 2021 Aug 23;10:e65285. doi: 10.7554/eLife.65285 (PMC8382295; doi:10.7554/eLife.65285)
Supplement: Figure 8—source data 1. — The ZIP archive contains data sheet values for infection assays in Figure 8—figure supplements 6–8. [file elife-65285-fig8-data1.zip › Figure 8-source data 1/Figure 8-figure supplement 6A.csv]

Construct	Lesion_size	Repeeat
RNAi:Rab8a-1-4	13.02	1
RNAi:Rab8a-1-4	10.488	1
RNAi:Rab8a-1-4	7.248	1
RNAi:Rab8a-1-4	33.684	1
RNAi:Rab8a-1-4	9.996	1
RNAi:Rab8a-1-4	18.972	1
RNAi:Rab8a-1-4	28.824	1
RNAi:Rab8a-1-4	21.784	1
RNAi:GUS	19.74285714	1
RNAi:GUS	9.085714286	1
RNAi:GUS	14.95714286	1
RNAi:GUS	15.01428571	1
RNAi:GUS	18.72857143	1
RNAi:GUS	6.504761905	1
RNAi:GUS	6.985714286	1
RNAi:GUS	4.585714286	1
RNAi:GUS	10.14285714	1
RNAi:GUS	12.3	1
RNAi:GUS	4.857142857	1
RNAi:GUS	12.62857143	1
RNAi:GUS	11.72857143	1
RNAi:GUS	8.271428571	1
RNAi:GUS	17.57619048	1
RNAi:GUS	10.45714286	1
RNAi:GUS	5.157142857	1
RNAi:Rab8a-1-4	23.568	2
RNAi:Rab8a-1-4	11.568	2
RNAi:Rab8a-1-4	31.14	2
RNAi:Rab8a-1-4	12.576	2
RNAi:Rab8a-1-4	33.204	2
RNAi:Rab8a-1-4	6.96	2
RNAi:Rab8a-1-4	13.44	2
RNAi:Rab8a-1-4	21.792	2
RNAi:Rab8a-1-4	7.728	2
RNAi:GUS	8.957142857	2
RNAi:GUS	14.55714286	2
RNAi:GUS	15.75714286	2
RNAi:GUS	7.828571429	2
RNAi:GUS	8.757142857	2
RNAi:GUS	3.457142857	2
RNAi:GUS	17.74285714	2
RNAi:GUS	16.43333333	2
RNAi:GUS	6.814285714	2
RNAi:GUS	3.842857143	2
RNAi:GUS	17.47142857	2
RNAi:GUS	10.62380952	2
RNAi:Rab8a-1-4	32.712	3
RNAi:Rab8a-1-4	28.416	3
RNAi:Rab8a-1-4	37.984	3
RNAi:Rab8a-1-4	40.696	3
RNAi:Rab8a-1-4	39.352	3
RNAi:Rab8a-1-4	33.216	3
RNAi:Rab8a-1-4	25.044	3
RNAi:Rab8a-1-4	30.54	3
RNAi:Rab8a-1-4	4.404	3
RNAi:Rab8a-1-4	22.38	3
RNAi:Rab8a-1-4	18.288	3
RNAi:GUS	21.08571429	3
RNAi:GUS	3.914285714	3
RNAi:GUS	27.49047619	3
RNAi:GUS	10.58571429	3
RNAi:GUS	2.928571429	3
RNAi:GUS	4.857142857	3
RNAi:GUS	5.185714286	3
RNAi:GUS	13.78571429	3
