# Supplementary material for: An oomycete effector subverts host vesicle trafficking to channel starvation-induced autophagy to the pathogen interface
Source: eLife. 2021 Aug 23;10:e65285. doi: 10.7554/eLife.65285 (PMC8382295; doi:10.7554/eLife.65285)
Supplement: Figure 8—source data 1. — The ZIP archive contains data sheet values for infection assays in Figure 8—figure supplements 6–8. [file elife-65285-fig8-data1.zip › Figure 8-source data 1/Figure 8-figure supplement 7A.csv]

Construct	Lesion	Repeeat
RNAi:Rab8a-1-4_GFP:EV	40.023	3
RNAi:Rab8a-1-4_GFP:EV	34.803	3
RNAi:Rab8a-1-4_GFP:EV	61.032	3
RNAi:Rab8a-1-4_GFP:EV	77.136	3
RNAi:Rab8a-1-4_GFP:EV	52.503	3
RNAi:Rab8a-1-4_GFP:EV	61.008	3
RNAi:Rab8a-1-4_GFP:EV	43.338	3
RNAi:Rab8a-1-4_GFP:EV	48.282	3
RNAi:Rab8a-1-4_GFP:EV	24.648	3
RNAi:Rab8a-1-4_GFP:EV	81.843	3
RNAi:Rab8a-1-4_GFP:EV	14.184	3
RNAi:Rab8a-1-4_GFP:EV	23.298	3
RNAi:Rab8a-1-4_GFP:EV	55.005	1
RNAi:Rab8a-1-4_GFP:EV	54.555	1
RNAi:Rab8a-1-4_GFP:EV	50.127	1
RNAi:Rab8a-1-4_GFP:EV	18.954	1
RNAi:Rab8a-1-4_GFP:EV	60.396	1
RNAi:Rab8a-1-4_GFP:EV	71.511	1
RNAi:Rab8a-1-4_GFP:EV	62.502	2
RNAi:Rab8a-1-4_GFP:EV	48.939	2
RNAi:Rab8a-1-4_GFP:EV	11.967	2
RNAi:Rab8a-1-4_GFP:EV	82.362	2
RNAi:Rab8a-1-4_GFP:EV	21.972	2
RNAi:Rab8a-1-4_GFP:EV	80.682	2
RNAi:Rab8a-1-4_GFP:EV	26.178	2
RNAi:Rab8a-1-4_GFP:EV	66.087	2
RNAi:Rab8a-1-4_GFP:EV	22.284	2
RNAi:Rab8a-1-4_GFP:EV	38.483	2
RNAi:Rab8a-1-4_GFP:EV	38.568	2
RNAi:Rab8a-1-4_GFP:EV	66.843	2
RNAi:Rab8a-1-4_Rab8a(syn)	23.364	3
RNAi:Rab8a-1-4_Rab8a(syn)	18.471	3
RNAi:Rab8a-1-4_Rab8a(syn)	25.425	3
RNAi:Rab8a-1-4_Rab8a(syn)	17.241	3
RNAi:Rab8a-1-4_Rab8a(syn)	7.647	3
RNAi:Rab8a-1-4_Rab8a(syn)	22.992	3
RNAi:Rab8a-1-4_Rab8a(syn)	5.883	3
RNAi:Rab8a-1-4_Rab8a(syn)	10.659	3
RNAi:Rab8a-1-4_Rab8a(syn)	9.195	3
RNAi:Rab8a-1-4_Rab8a(syn)	10.896	3
RNAi:Rab8a-1-4_Rab8a(syn)	22.176	3
RNAi:Rab8a-1-4_Rab8a(syn)	17.502	3
RNAi:Rab8a-1-4_Rab8a(syn)	16.509	3
RNAi:Rab8a-1-4_Rab8a(syn)	52.743	1
RNAi:Rab8a-1-4_Rab8a(syn)	33.306	1
RNAi:Rab8a-1-4_Rab8a(syn)	74.187	1
RNAi:Rab8a-1-4_Rab8a(syn)	7.848	1
RNAi:Rab8a-1-4_Rab8a(syn)	32.865	1
RNAi:Rab8a-1-4_Rab8a(syn)	32.715	1
RNAi:Rab8a-1-4_Rab8a(syn)	9.471	1
RNAi:Rab8a-1-4_Rab8a(syn)	14.526	2
RNAi:Rab8a-1-4_Rab8a(syn)	12.342	2
RNAi:Rab8a-1-4_Rab8a(syn)	6.849	2
RNAi:Rab8a-1-4_Rab8a(syn)	6.954	2
RNAi:Rab8a-1-4_Rab8a(syn)	17.547	2
RNAi:Rab8a-1-4_Rab8a(syn)	28.842	2
RNAi:Rab8a-1-4_Rab8a(syn)	14.127	2
RNAi:Rab8a-1-4_Rab8a(syn)	14.364	2
RNAi:Rab8a-1-4_Rab8a(syn)	19.656	2
RNAi:Rab8a-1-4_Rab8a(syn)	7.359	2
RNAi:Rab8a-1-4_Rab8a(syn)	21.861	2
RNAi:Rab8a-1-4_Rab8a(syn)	37.044	2
RNAi:Rab8a-1-4_Rab8a(syn)	12.555	2
RNAi:Rab8a-1-4_Rab8a(syn)	25.515	2
RNAi:GUS_GFP:EV	15.336	3
RNAi:GUS_GFP:EV	11.772	3
RNAi:GUS_GFP:EV	14.688	3
RNAi:GUS_GFP:EV	11.586	3
RNAi:GUS_GFP:EV	14.697	3
RNAi:GUS_GFP:EV	11.958	3
RNAi:GUS_GFP:EV	14.163	3
RNAi:GUS_GFP:EV	21.723	3
RNAi:GUS_GFP:EV	14.085	3
RNAi:GUS_GFP:EV	35.355	3
RNAi:GUS_GFP:EV	8.841	3
RNAi:GUS_GFP:EV	26.754	3
RNAi:GUS_GFP:EV	23.055	3
RNAi:GUS_GFP:EV	15.219	3
RNAi:GUS_GFP:EV	12.231	1
RNAi:GUS_GFP:EV	73.863	1
RNAi:GUS_GFP:EV	62.469	1
RNAi:GUS_GFP:EV	80.89	1
RNAi:GUS_GFP:EV	44.94	1
RNAi:GUS_GFP:EV	20.16	1
RNAi:GUS_GFP:EV	24.966	1
RNAi:GUS_GFP:EV	13.404	2
RNAi:GUS_GFP:EV	21.102	2
RNAi:GUS_GFP:EV	39.468	2
RNAi:GUS_GFP:EV	38.103	2
RNAi:GUS_GFP:EV	33.609	2
RNAi:GUS_GFP:EV	19.305	2
RNAi:GUS_GFP:EV	40.995	2
RNAi:GUS_GFP:EV	38.733	2
RNAi:GUS_GFP:EV	42.345	2
RNAi:GUS_Rab8a(syn)	21.207	3
RNAi:GUS_Rab8a(syn)	16.032	3
RNAi:GUS_Rab8a(syn)	22.725	3
RNAi:GUS_Rab8a(syn)	16.539	3
RNAi:GUS_Rab8a(syn)	9.117	3
RNAi:GUS_Rab8a(syn)	12.054	3
RNAi:GUS_Rab8a(syn)	20.592	3
RNAi:GUS_Rab8a(syn)	20.16	3
RNAi:GUS_Rab8a(syn)	22.173	3
RNAi:GUS_Rab8a(syn)	19.755	3
RNAi:GUS_Rab8a(syn)	14.034	3
RNAi:GUS_Rab8a(syn)	7.719	3
RNAi:GUS_Rab8a(syn)	21.753	3
RNAi:GUS_Rab8a(syn)	64.794	1
RNAi:GUS_Rab8a(syn)	9.594	1
RNAi:GUS_Rab8a(syn)	23.289	1
RNAi:GUS_Rab8a(syn)	17.469	1
RNAi:GUS_Rab8a(syn)	20.484	1
RNAi:GUS_Rab8a(syn)	30.012	1
RNAi:GUS_Rab8a(syn)	30.675	1
RNAi:GUS_Rab8a(syn)	27.684	1
RNAi:GUS_Rab8a(syn)	5.919	1
RNAi:GUS_Rab8a(syn)	33.201	1
RNAi:GUS_Rab8a(syn)	15.069	2
RNAi:GUS_Rab8a(syn)	17.472	2
RNAi:GUS_Rab8a(syn)	16.68	2
RNAi:GUS_Rab8a(syn)	21.249	2
RNAi:GUS_Rab8a(syn)	39.228	2
RNAi:GUS_Rab8a(syn)	21.381	2
RNAi:GUS_Rab8a(syn)	40.674	2
RNAi:GUS_Rab8a(syn)	36.024	2
RNAi:GUS_Rab8a(syn)	11.028	2
RNAi:GUS_Rab8a(syn)	33.597	2
RNAi:GUS_Rab8a(syn)	32.517	2
RNAi:GUS_Rab8a(syn)	37.134	2
