# Supplementary material for: An oomycete effector subverts host vesicle trafficking to channel starvation-induced autophagy to the pathogen interface
Source: eLife. 2021 Aug 23;10:e65285. doi: 10.7554/eLife.65285 (PMC8382295; doi:10.7554/eLife.65285)
Supplement: Figure 8—source data 1. — The ZIP archive contains data sheet values for infection assays in Figure 8—figure supplements 6–8. [file elife-65285-fig8-data1.zip › Figure 8-source data 1/Figure 8-figure supplement 8.csv]

Construct	Lesion	Repeeat
Rab8aN128I	26.94	1
Rab8aN128I	11.66	1
Rab8aN128I	8.64	1
Rab8aN128I	16.58	1
Rab8aN128I	25.545	1
Rab8aN128I	10.85	1
Rab8aN128I	9.72	1
Rab8aN128I	8.655	1
Rab8aN128I	11.33	1
Rab8aN128I	22.535	1
Rab8aN128I	21.945	1
Rab8aN128I	3.9	1
Rab8aN128I	31.185	1
Rab8aN128I	14.145	1
Rab8aN128I	24.96	1
Rab8aN128I	30.11	1
Rab8aN128I	14.82	1
Rab8aN128I	2.7	1
Rab8aN128I	22.64	1
Rab8aN128I	12.405	1
GFP:EV	7.155	1
GFP:EV	18.045	1
GFP:EV	13.71	1
GFP:EV	15.42	1
GFP:EV	5.225	1
GFP:EV	10.845	1
GFP:EV	5.775	1
GFP:EV	12.495	1
GFP:EV	5.895	1
GFP:EV	5.625	1
GFP:EV	7.38	1
GFP:EV	3.75	1
GFP:EV	5.145	1
GFP:EV	9.285	1
GFP:EV	2.955	1
GFP:EV	2.28	1
GFP:EV	3.885	1
GFP:EV	2.895	1
GFP:EV	11.715	1
Rab8aN128I	26.37	2
Rab8aN128I	13.725	2
Rab8aN128I	7.29	2
Rab8aN128I	17.085	2
Rab8aN128I	12.375	2
Rab8aN128I	15.3	2
Rab8aN128I	9.245	2
Rab8aN128I	13.395	2
Rab8aN128I	18.285	2
Rab8aN128I	18.855	2
RabE1 DN	15.645	2
RabE1 DN	21.97	2
RabE1 DN	26.64	2
RabE1 DN	1.755	2
RabE1 DN	2.58	2
RabE1 DN	23.445	2
RabE1 DN	17.775	2
RabE1 DN	7.02	2
RabE1 DN	24.335	2
RabE1 DN	17.595	2
RabE1 DN	15.3	2
GFP:EV	22.635	2
GFP:EV	16.005	2
GFP:EV	8.47	2
GFP:EV	8.865	2
GFP:EV	7.08	2
GFP:EV	18.09	2
GFP:EV	12.795	2
GFP:EV	18.915	2
GFP:EV	8.175	2
GFP:EV	10.14	2
GFP:EV	11.82	2
Rab8aN128I	26.75	3
Rab8aN128I	45.57	3
Rab8aN128I	7.505	3
Rab8aN128I	23.28	3
Rab8aN128I	20.265	3
Rab8aN128I	20.895	3
Rab8aN128I	17.745	3
Rab8aN128I	24.095	3
Rab8aN128I	21.36	3
Rab8aN128I	27.525	3
Rab8aN128I	18.54	3
Rab8aN128I	17.685	3
RabE1 DN	23.415	3
RabE1 DN	31.065	3
RabE1 DN	29.335	3
RabE1 DN	11.835	3
RabE1 DN	17.355	3
RabE1 DN	32.855	3
RabE1 DN	34.545	3
RabE1 DN	12.555	3
RabE1 DN	25.275	3
RabE1 DN	17.01	3
RabE1 DN	13.005	3
GFP:EV	16.695	3
GFP:EV	15.9	3
GFP:EV	17.64	3
GFP:EV	1.965	3
GFP:EV	1.215	3
GFP:EV	4.815	3
GFP:EV	11.835	3
GFP:EV	10.095	3
GFP:EV	10.24	3
GFP:EV	10.95	3
GFP:EV	8.1	3
