# Supplementary material for: An oomycete effector subverts host vesicle trafficking to channel starvation-induced autophagy to the pathogen interface
Source: eLife. 2021 Aug 23;10:e65285. doi: 10.7554/eLife.65285 (PMC8382295; doi:10.7554/eLife.65285)
Supplement: Figure 9—source data 1. — Data sheet values for infection assays performed in Figure 9D. [file elife-65285-fig9-data1.zip]

Archive with 3 entries (2 files):
- Figure 9-source data 1/
- Figure 9-source data 1/Figure 9D.csv
- __MACOSX/Figure 9-source data 1/._Figure 9D.csv
