# Supplementary material for: An oomycete effector subverts host vesicle trafficking to channel starvation-induced autophagy to the pathogen interface
Source: eLife. 2021 Aug 23;10:e65285. doi: 10.7554/eLife.65285 (PMC8382295; doi:10.7554/eLife.65285)
Supplement: Figure 9—source data 1. — Data sheet values for infection assays performed in Figure 9D. [file elife-65285-fig9-data1.zip › Figure 9-source data 1/Figure 9D.csv]

Construct	lesion	Bio_Rep
RFP:EV	44.41333334	rep1
RFP:EV	35.80051282	rep1
RFP:EV	56.81076923	rep1
RFP:EV	38.20923077	rep1
RFP:EV	33.85435897	rep1
RFP:EV	10.59692308	rep1
RFP:EV	43.74205128	rep1
RFP:EV	146.3569231	rep1
RFP:EV	33.68923077	rep1
RFP:EV	129.6215385	rep1
RFP:EV	47.10615385	rep1
RFP:EV	40.78153846	rep1
RFP:EV	94.85846154	rep1
RFP:EV	163.2476923	rep1
RFP:EV	64.50307692	rep1
RFP:EV	60.49384615	rep1
RFP:EV	102.594359	rep1
RFP:AIMp	28.04102565	rep1
RFP:AIMp	49.59025642	rep1
RFP:AIMp	37.16615385	rep1
RFP:AIMp	26.10461538	rep1
RFP:AIMp	60.97076923	rep1
RFP:AIMp	42.61333334	rep1
RFP:AIMp	26.54410257	rep1
RFP:AIMp	98.39076923	rep1
RFP:AIMp	3.38051282	rep1
RFP:AIMp	69.76769231	rep1
RFP:AIMp	43.28461538	rep1
RFP:AIMp	47.51846154	rep1
RFP:AIMp	64.02461538	rep1
RFP:AIMp	30.44974358	rep1
RFP:AIMp	54.22871795	rep1
RFP:AIMp	135.2661538	rep1
RFP:AIMp	28.12256411	rep1
RFP:AIMp	98.07076923	rep1
RFP:EV	149.6584615	rep2
RFP:EV	60.56307692	rep2
RFP:EV	64.87538462	rep2
RFP:EV	106.9025641	rep2
RFP:EV	148.8917949	rep2
RFP:EV	112.9764103	rep2
RFP:EV	103.9933333	rep2
RFP:EV	69.04820512	rep2
RFP:EV	76.37230769	rep2
RFP:EV	122.3615385	rep2
RFP:EV	87.19384615	rep2
RFP:EV	80.35230769	rep2
RFP:EV	112.0769231	rep2
RFP:EV	89.08974358	rep2
RFP:EV	161.3753846	rep2
RFP:EV	78.13435897	rep2
RFP:EV	54.25743589	rep2
RFP:EV	46.54	rep2
RFP:AIMp	166.2825642	rep2
RFP:AIMp	56.02051282	rep2
RFP:AIMp	119.3507692	rep2
RFP:AIMp	61.62153846	rep2
RFP:AIMp	110.9374359	rep2
RFP:AIMp	81.83692308	rep2
RFP:AIMp	112.5158974	rep2
RFP:AIMp	79.31179488	rep2
RFP:AIMp	101.46	rep2
RFP:AIMp	36.65692308	rep2
RFP:AIMp	68.89384615	rep2
RFP:AIMp	62.24769231	rep2
RFP:AIMp	40.62153846	rep2
RFP:AIMp	35.6548718	rep2
RFP:AIMp	65.78923077	rep2
RFP:AIMp	51.18410257	rep2
RFP:AIMp	44.76615385	rep2
RFP:AIMp	32.85538462	rep2
RFP:EV	157.4815385	rep3
RFP:EV	40.74153846	rep3
RFP:EV	63.16564103	rep3
RFP:EV	142.268718	rep3
RFP:EV	76.72717949	rep3
RFP:EV	29.14974358	rep3
RFP:EV	119.0707692	rep3
RFP:EV	39.46410257	rep3
RFP:EV	141.1641026	rep3
RFP:EV	179.2415385	rep3
RFP:EV	110.6717949	rep3
RFP:EV	62.31641026	rep3
RFP:EV	93.71692308	rep3
RFP:EV	79.73743589	rep3
RFP:AIMp	110.3969231	rep3
RFP:AIMp	35.45743589	rep3
RFP:AIMp	78.17743589	rep3
RFP:AIMp	39.54358974	rep3
RFP:AIMp	40	rep3
RFP:AIMp	96.07948718	rep3
RFP:AIMp	92.28615385	rep3
RFP:AIMp	56.65282051	rep3
RFP:AIMp	196.1743589	rep3
RFP:AIMp	115.6928205	rep3
RFP:AIMp	52.96461538	rep3
RFP:AIMp	58.23179488	rep3
RFP:AIMp	62.24153846	rep3
RFP:AIMp	74.57948718	rep3
RFP:EV	199.7143589	rep4
RFP:EV	84.68923077	rep4
RFP:EV	32.90666666	rep4
RFP:EV	180.1989743	rep4
RFP:EV	49.94256411	rep4
RFP:EV	9.491282051	rep4
RFP:EV	67.3	rep4
RFP:EV	101.368718	rep4
RFP:EV	204.3123077	rep4
RFP:EV	126.9605128	rep4
RFP:EV	124.2374359	rep4
RFP:EV	106.8707692	rep4
RFP:EV	130.6820513	rep4
RFP:EV	190.7574358	rep4
RFP:EV	197.2225642	rep4
RFP:EV	100.52	rep4
RFP:EV	67.86205128	rep4
RFP:EV	8.155897435	rep4
RFP:AIMp	73.45230769	rep4
RFP:AIMp	48.85897435	rep4
RFP:AIMp	84.04871795	rep4
RFP:AIMp	78.39589743	rep4
RFP:AIMp	78.32051282	rep4
RFP:AIMp	33.67384615	rep4
RFP:AIMp	139.3189744	rep4
RFP:AIMp	55.25692308	rep4
RFP:AIMp	65.6	rep4
RFP:AIMp	58.28205128	rep4
RFP:AIMp	72.65641026	rep4
RFP:AIMp	87.31128205	rep4
RFP:AIMp	132.371282	rep4
RFP:AIMp	24.27538462	rep4
RFP:AIMp	41.24256411	rep4
RFP:AIMp	76.84256411	rep4
RFP:EV	51.41641026	rep5
RFP:EV	21.94153846	rep5
RFP:EV	69.09128205	rep5
RFP:EV	22.67435897	rep5
RFP:EV	154.3779488	rep5
RFP:EV	42.53128205	rep5
RFP:EV	48.13282051	rep5
RFP:EV	116.5994872	rep5
RFP:EV	76.40974358	rep5
RFP:EV	58.75179488	rep5
RFP:EV	100.5348718	rep5
RFP:EV	82.02410257	rep5
RFP:EV	38.30769231	rep5
RFP:EV	31.57948718	rep5
RFP:EV	55.93435897	rep5
RFP:EV	53.07076923	rep5
RFP:EV	154.8871795	rep5
RFP:EV	58.57076923	rep5
RFP:AIMp	43.14820512	rep5
RFP:AIMp	9.503589743	rep5
RFP:AIMp	38.12923077	rep5
RFP:AIMp	44.55179488	rep5
RFP:AIMp	110.3148718	rep5
RFP:AIMp	18.09846154	rep5
RFP:AIMp	59.72974358	rep5
RFP:AIMp	68.26358974	rep5
RFP:AIMp	29.51282051	rep5
RFP:AIMp	67.12102565	rep5
RFP:AIMp	33.21128205	rep5
RFP:AIMp	30.09435897	rep5
RFP:AIMp	79.61692308	rep5
RFP:AIMp	73.46717949	rep5
RFP:AIMp	72.22358974	rep5
RFP:AIMp	41.27076923	rep5
RFP:AIMp	34.33230769	rep5
RFP:AIMp	40.78307692	rep5
RFP:EV	50.62051282	rep6
RFP:EV	109.1241026	rep6
RFP:EV	83.16307692	rep6
RFP:EV	69.21076923	rep6
RFP:EV	108.811282	rep6
RFP:EV	38.98256411	rep6
RFP:EV	101.2589744	rep6
RFP:EV	91.58666666	rep6
RFP:EV	44.76564103	rep6
RFP:EV	65.54153846	rep6
RFP:EV	56.96153846	rep6
RFP:EV	49.55435897	rep6
RFP:EV	88.69538462	rep6
RFP:EV	83.96666666	rep6
RFP:EV	52.99435897	rep6
RFP:AIMp	29.18205128	rep6
RFP:AIMp	23.33128205	rep6
RFP:AIMp	23.85333334	rep6
RFP:AIMp	94.74564103	rep6
RFP:AIMp	56.63641026	rep6
RFP:AIMp	23.39076923	rep6
RFP:AIMp	67.32410257	rep6
RFP:AIMp	49.97846154	rep6
RFP:AIMp	47.26307692	rep6
RFP:AIMp	22.05128205	rep6
RFP:AIMp	41.09230769	rep6
RFP:AIMp	29.44	rep6
RFP:AIMp	11.98871795	rep6
RFP:AIMp	77.27384615	rep6
RFP:AIMp	83.71794872	rep6
RFP:AIMp	22.31230769	rep6
